# Supplementary material for: RAB24 Missense Variant in Dogs with Cerebellar Ataxia
Source: Genes (Basel). 2025 Aug 4;16(8):934. doi: 10.3390/genes16080934 (PMC12385749; doi:10.3390/genes16080934)
Supplement: Supplementary file 1 [file genes-16-00934-s001.zip]

Archive with 3 entries (3 files):
- VideoS1.mp4
- Table_S1__accession_numbers.xlsx
- Table_S2__variant_filtering.xlsx
