# Supplementary material for: RAB24 Missense Variant in Dogs with Cerebellar Ataxia
Source: Genes (Basel). 2025 Aug 4;16(8):934. doi: 10.3390/genes16080934 (PMC12385749; doi:10.3390/genes16080934)
Supplement: Supplementary file 1 [file genes-16-00934-s001.zip › Table_S2__variant_filtering.xlsx]

## Sheet: private variants case 1
Table S2. Private homozygous variants in case #1. Private variants were obtained by filtering all variants that were present at least once in 1576 control genomes. This resulted in 344 private variants for case #1 that were absent from all control genomes. Genotypes of both affected dogs and their unaffected parents are listed. Please note that variants are listed multiple times, if they have pre…
#CHROM	POS	REF	ALT	FILTER	sire	dam	case #1	case #2	EFFECT	IMPACT	GENE	GENEID	FEATURE	FEATUREID	BIOTYPE	RANK	HGVS_C	HGVS_P	CDNA_POS	CDNA_LEN	CDS_POS	CDS_LEN	AA_POS	AA_LEN	DISTANCE
chr1	25023504	A	G	PASS	0/0	0/0	1/1	0/0	intron_variant	MODIFIER	LDLRAD4	LDLRAD4	transcript	XM_038526003.1	protein_coding	1	c.-511+20665T>C		-1	-1	-1	-1	-1	-1	0
chr1	25023504	A	G	PASS	0/0	0/0	1/1	0/0	intron_variant	MODIFIER	LDLRAD4	LDLRAD4	transcript	XM_038526007.1	protein_coding	1	c.-511+11016T>C		-1	-1	-1	-1	-1	-1	0
chr1	25023504	A	G	PASS	0/0	0/0	1/1	0/0	intron_variant	MODIFIER	LDLRAD4	LDLRAD4	transcript	XM_038526006.1	protein_coding	1	c.-511+17202T>C		-1	-1	-1	-1	-1	-1	0
chr1	25023504	A	G	PASS	0/0	0/0	1/1	0/0	intron_variant	MODIFIER	LDLRAD4	LDLRAD4	transcript	XM_038526020.1	protein_coding	1	c.-275+19565T>C		-1	-1	-1	-1	-1	-1	0
chr1	25023504	A	G	PASS	0/0	0/0	1/1	0/0	intron_variant	MODIFIER	LDLRAD4	LDLRAD4	transcript	XM_038526005.1	protein_coding	1	c.-511+19565T>C		-1	-1	-1	-1	-1	-1	0
chr1	25023504	A	G	PASS	0/0	0/0	1/1	0/0	intron_variant	MODIFIER	LDLRAD4	LDLRAD4	transcript	XM_038526010.1	protein_coding	1	c.-588+19565T>C		-1	-1	-1	-1	-1	-1	0
chr1	25023504	A	G	PASS	0/0	0/0	1/1	0/0	intron_variant	MODIFIER	LDLRAD4	LDLRAD4	transcript	XM_038526009.1	protein_coding	1	c.-511+20461T>C		-1	-1	-1	-1	-1	-1	0
chr1	25023504	A	G	PASS	0/0	0/0	1/1	0/0	intron_variant	MODIFIER	LDLRAD4	LDLRAD4	transcript	XM_038526004.1	protein_coding	1	c.-588+20665T>C		-1	-1	-1	-1	-1	-1	0
chr1	25023504	A	G	PASS	0/0	0/0	1/1	0/0	intron_variant	MODIFIER	LDLRAD4	LDLRAD4	transcript	XM_038526019.1	protein_coding	1	c.-275+20665T>C		-1	-1	-1	-1	-1	-1	0
chr1	25023504	A	G	PASS	0/0	0/0	1/1	0/0	intron_variant	MODIFIER	LDLRAD4	LDLRAD4	transcript	XM_038526024.1	protein_coding	1	c.-339+20665T>C		-1	-1	-1	-1	-1	-1	0
chr1	25023504	A	G	PASS	0/0	0/0	1/1	0/0	intron_variant	MODIFIER	LDLRAD4	LDLRAD4	transcript	XM_038526029.1	protein_coding	1	c.-511+20665T>C		-1	-1	-1	-1	-1	-1	0
chr1	25023509	T	C	PASS	0/0	0/0	1/1	0/0	intron_variant	MODIFIER	LDLRAD4	LDLRAD4	transcript	XM_038526003.1	protein_coding	1	c.-511+20660A>G		-1	-1	-1	-1	-1	-1	0
chr1	25023509	T	C	PASS	0/0	0/0	1/1	0/0	intron_variant	MODIFIER	LDLRAD4	LDLRAD4	transcript	XM_038526007.1	protein_coding	1	c.-511+11011A>G		-1	-1	-1	-1	-1	-1	0
chr1	25023509	T	C	PASS	0/0	0/0	1/1	0/0	intron_variant	MODIFIER	LDLRAD4	LDLRAD4	transcript	XM_038526006.1	protein_coding	1	c.-511+17197A>G		-1	-1	-1	-1	-1	-1	0
chr1	25023509	T	C	PASS	0/0	0/0	1/1	0/0	intron_variant	MODIFIER	LDLRAD4	LDLRAD4	transcript	XM_038526020.1	protein_coding	1	c.-275+19560A>G		-1	-1	-1	-1	-1	-1	0
chr1	25023509	T	C	PASS	0/0	0/0	1/1	0/0	intron_variant	MODIFIER	LDLRAD4	LDLRAD4	transcript	XM_038526005.1	protein_coding	1	c.-511+19560A>G		-1	-1	-1	-1	-1	-1	0
chr1	25023509	T	C	PASS	0/0	0/0	1/1	0/0	intron_variant	MODIFIER	LDLRAD4	LDLRAD4	transcript	XM_038526010.1	protein_coding	1	c.-588+19560A>G		-1	-1	-1	-1	-1	-1	0
chr1	25023509	T	C	PASS	0/0	0/0	1/1	0/0	intron_variant	MODIFIER	LDLRAD4	LDLRAD4	transcript	XM_038526009.1	protein_coding	1	c.-511+20456A>G		-1	-1	-1	-1	-1	-1	0
chr1	25023509	T	C	PASS	0/0	0/0	1/1	0/0	intron_variant	MODIFIER	LDLRAD4	LDLRAD4	transcript	XM_038526004.1	protein_coding	1	c.-588+20660A>G		-1	-1	-1	-1	-1	-1	0
chr1	25023509	T	C	PASS	0/0	0/0	1/1	0/0	intron_variant	MODIFIER	LDLRAD4	LDLRAD4	transcript	XM_038526019.1	protein_coding	1	c.-275+20660A>G		-1	-1	-1	-1	-1	-1	0
chr1	25023509	T	C	PASS	0/0	0/0	1/1	0/0	intron_variant	MODIFIER	LDLRAD4	LDLRAD4	transcript	XM_038526024.1	protein_coding	1	c.-339+20660A>G		-1	-1	-1	-1	-1	-1	0
chr1	25023509	T	C	PASS	0/0	0/0	1/1	0/0	intron_variant	MODIFIER	LDLRAD4	LDLRAD4	transcript	XM_038526029.1	protein_coding	1	c.-511+20660A>G		-1	-1	-1	-1	-1	-1	0
chr1	69371526	GAAAGAAA	G	PASS	0/1	0/0	1/1	0/0	intron_variant	MODIFIER	TMEM200A	TMEM200A	transcript	XM_038526769.1	protein_coding	1	c.-17+14571_-17+14577delAAAGAAA		-1	-1	-1	-1	-1	-1	0
chr1	69371526	GAAAGAAA	G	PASS	0/1	0/0	1/1	0/0	intron_variant	MODIFIER	TMEM200A	TMEM200A	transcript	XM_038526770.1	protein_coding	1	c.-12+14571_-12+14577delAAAGAAA		-1	-1	-1	-1	-1	-1	0
chr1	115131623	T	C	VQSRTrancheSNP99.90to100.00	0/0	1/1	1/1	0/0	intron_variant	MODIFIER	LOC119875926	LOC119875926	transcript	XM_038525557.1	protein_coding	4	c.569+4537A>G		-1	-1	-1	-1	-1	-1	0
chr2	22153765	AAAGCACTTGCTCTGCTCTGGGAGGCAGTG	A	PASS	0/0	0/0	1/1	0/0	upstream_gene_variant	MODIFIER	LOC478000	LOC478000	transcript	NM_001253720.1	protein_coding	-1	c.-265_-237delAAGCACTTGCTCTGCTCTGGGAGGCAGTG		-1	-1	-1	-1	-1	-1	71
chr2	22153765	AAAGCACTTGCTCTGCTCTGGGAGGCAGTG	A	PASS	0/0	0/0	1/1	0/0	intergenic_region	MODIFIER	SEPHS1-LOC478000	SEPHS1-LOC478000	intergenic_region	SEPHS1-LOC478000		-1	n.22153766_22153794delAAGCACTTGCTCTGCTCTGGGAGGCAGTG		-1	-1	-1	-1	-1	-1	0
chr2	26169536	G	T	PASS	0/1	0/1	1/1	0/1	intergenic_region	MODIFIER	LOC119870627-LOC119870070	LOC119870627-LOC119870070	intergenic_region	LOC119870627-LOC119870070		-1	n.26169536G>T		-1	-1	-1	-1	-1	-1	0
chr2	32289214	A	G	PASS	0/1	0/1	1/1	0/1	intergenic_region	MODIFIER	LOC106560148-TRNAS-AGA0	LOC106560148-TRNAS-AGA0	intergenic_region	LOC106560148-TRNAS-AGA0		-1	n.32289214A>G		-1	-1	-1	-1	-1	-1	0
chr2	38805535	A	AT	PASS	0/0	0/0	1/1	0/0	intergenic_region	MODIFIER	LOC100685854-LOC111092072	LOC100685854-LOC111092072	intergenic_region	LOC100685854-LOC111092072		-1	n.38805535_38805536insT		-1	-1	-1	-1	-1	-1	0
chr2	38805536	A	C	PASS	0/0	0/0	1/1	0/0	intergenic_region	MODIFIER	LOC100685854-LOC111092072	LOC100685854-LOC111092072	intergenic_region	LOC100685854-LOC111092072		-1	n.38805536A>C		-1	-1	-1	-1	-1	-1	0
chr2	38805538	A	C	PASS	0/0	0/0	1/1	0/0	intergenic_region	MODIFIER	LOC100685854-LOC111092072	LOC100685854-LOC111092072	intergenic_region	LOC100685854-LOC111092072		-1	n.38805538A>C		-1	-1	-1	-1	-1	-1	0
chr2	50586729	AT	A	PASS	0/1	0/1	1/1	0/1	intron_variant	MODIFIER	TRIM23	TRIM23	transcript	XM_038530736.1	protein_coding	1	c.82-338delA		-1	-1	-1	-1	-1	-1	0
chr2	50586729	AT	A	PASS	0/1	0/1	1/1	0/1	intron_variant	MODIFIER	TRIM23	TRIM23	transcript	XM_038530737.1	protein_coding	1	c.82-338delA		-1	-1	-1	-1	-1	-1	0
chr2	50586729	AT	A	PASS	0/1	0/1	1/1	0/1	intron_variant	MODIFIER	TRIM23	TRIM23	transcript	XM_038530738.1	protein_coding	1	c.82-338delA		-1	-1	-1	-1	-1	-1	0
chr2	53676469	T	C	PASS	0/1	0/1	1/1	0/1	intron_variant	MODIFIER	MARVELD2	MARVELD2	transcript	XM_038530789.1	protein_coding	4	c.1134+232T>C		-1	-1	-1	-1	-1	-1	0
chr2	53676469	T	C	PASS	0/1	0/1	1/1	0/1	intron_variant	MODIFIER	MARVELD2	MARVELD2	transcript	XM_038530791.1	protein_coding	3	c.1134+232T>C		-1	-1	-1	-1	-1	-1	0
chr2	53676469	T	C	PASS	0/1	0/1	1/1	0/1	intron_variant	MODIFIER	MARVELD2	MARVELD2	transcript	XM_038530792.1	protein_coding	3	c.1134+232T>C		-1	-1	-1	-1	-1	-1	0
chr2	53676469	T	C	PASS	0/1	0/1	1/1	0/1	intron_variant	MODIFIER	MARVELD2	MARVELD2	transcript	XM_038530790.1	protein_coding	3	c.1134+232T>C		-1	-1	-1	-1	-1	-1	0
chr2	58317033	G	A	PASS	0/1	0/1	1/1	0/1	upstream_gene_variant	MODIFIER	CCL22	CCL22	transcript	XM_038529629.1	protein_coding	-1	c.-747C>T		-1	-1	-1	-1	-1	-1	710
chr2	58317033	G	A	PASS	0/1	0/1	1/1	0/1	intergenic_region	MODIFIER	CCL22-TRNAL-CAG_25	CCL22-TRNAL-CAG_25	intergenic_region	CCL22-TRNAL-CAG_25		-1	n.58317033G>A		-1	-1	-1	-1	-1	-1	0
chr2	62360527	C	G	PASS	0/1	0/1	1/1	0/1	downstream_gene_variant	MODIFIER	TOX3	TOX3	transcript	XM_038531057.1	protein_coding	-1	c.*2618C>G		-1	-1	-1	-1	-1	-1	1668
chr2	62360527	C	G	PASS	0/1	0/1	1/1	0/1	downstream_gene_variant	MODIFIER	TOX3	TOX3	transcript	XM_038531062.1	protein_coding	-1	c.*2618C>G		-1	-1	-1	-1	-1	-1	1668
chr2	62360527	C	G	PASS	0/1	0/1	1/1	0/1	downstream_gene_variant	MODIFIER	TOX3	TOX3	transcript	XM_038531063.1	protein_coding	-1	c.*2618C>G		-1	-1	-1	-1	-1	-1	1668
chr2	62360527	C	G	PASS	0/1	0/1	1/1	0/1	downstream_gene_variant	MODIFIER	TOX3	TOX3	transcript	XM_038531058.1	protein_coding	-1	c.*2618C>G		-1	-1	-1	-1	-1	-1	1668
chr2	62360527	C	G	PASS	0/1	0/1	1/1	0/1	downstream_gene_variant	MODIFIER	TOX3	TOX3	transcript	XM_038531059.1	protein_coding	-1	c.*2930C>G		-1	-1	-1	-1	-1	-1	1668
chr2	62360527	C	G	PASS	0/1	0/1	1/1	0/1	downstream_gene_variant	MODIFIER	TOX3	TOX3	transcript	XM_038531060.1	protein_coding	-1	c.*2930C>G		-1	-1	-1	-1	-1	-1	1668
chr2	62360527	C	G	PASS	0/1	0/1	1/1	0/1	intergenic_region	MODIFIER	TOX3-LOC100687235	TOX3-LOC100687235	intergenic_region	TOX3-LOC100687235		-1	n.62360527C>G		-1	-1	-1	-1	-1	-1	0
chr2	80377511	A	G	PASS	0/1	0/1	1/1	0/0	downstream_gene_variant	MODIFIER	RCC2	RCC2	transcript	XM_038531829.1	protein_coding	-1	c.*5505A>G		-1	-1	-1	-1	-1	-1	3248
chr2	80377511	A	G	PASS	0/1	0/1	1/1	0/0	intron_variant	MODIFIER	PADI6	PADI6	transcript	NM_001097547.2	protein_coding	14	c.1668+382T>C		-1	-1	-1	-1	-1	-1	0
chr2	83327774	A	T	PASS	0/1	0/1	1/1	0/0	intron_variant	MODIFIER	DHRS3	DHRS3	transcript	XM_038531962.1	protein_coding	1	c.196-6093A>T		-1	-1	-1	-1	-1	-1	0
chr2	83327774	A	T	PASS	0/1	0/1	1/1	0/0	intron_variant	MODIFIER	DHRS3	DHRS3	transcript	XM_038531963.1	protein_coding	1	c.-60-6093A>T		-1	-1	-1	-1	-1	-1	0
chr2	83327774	A	T	PASS	0/1	0/1	1/1	0/0	intron_variant	MODIFIER	DHRS3	DHRS3	transcript	XM_038531964.1	protein_coding	1	c.-60-6093A>T		-1	-1	-1	-1	-1	-1	0
chr2	83327774	A	T	PASS	0/1	0/1	1/1	0/0	intron_variant	MODIFIER	DHRS3	DHRS3	transcript	XM_038531965.1	protein_coding	1	c.-61+6011A>T		-1	-1	-1	-1	-1	-1	0
chr3	33357858	T	A	PASS	0/0	0/0	1/1	0/0	intron_variant	MODIFIER	GABRG3	GABRG3	transcript	XM_038532572.1	protein_coding	5	c.575-29797A>T		-1	-1	-1	-1	-1	-1	0
chr3	33357866	G	T	PASS	0/0	0/0	1/1	0/0	intron_variant	MODIFIER	GABRG3	GABRG3	transcript	XM_038532572.1	protein_coding	5	c.575-29805C>A		-1	-1	-1	-1	-1	-1	0
chr3	43291475	TTA	T	PASS	0/1	1/1	1/1	1/1	intergenic_region	MODIFIER	LOC102154414-LOC111095364	LOC102154414-LOC111095364	intergenic_region	LOC102154414-LOC111095364		-1	n.43291476_43291477delTA		-1	-1	-1	-1	-1	-1	0
chr3	69680818	GGGGGGGCTGCGCGGGCCC	G	PASS	0/0	0/1	1/1	0/0	intergenic_region	MODIFIER	CLNK-ZNF518B	CLNK-ZNF518B	intergenic_region	CLNK-ZNF518B		-1	n.69680819_69680836delGGGGGGCTGCGCGGGCCC		-1	-1	-1	-1	-1	-1	0
chr3	69766372	A	G	PASS	0/0	0/0	1/1	0/0	intergenic_region	MODIFIER	ZNF518B-WDR1	ZNF518B-WDR1	intergenic_region	ZNF518B-WDR1		-1	n.69766372A>G		-1	-1	-1	-1	-1	-1	0
chr4	3218623	G	T	PASS	0/1	0/1	1/1	1/1	intron_variant	MODIFIER	RYR2	RYR2	transcript	XM_038533814.1	protein_coding	2	c.169-13188C>A		-1	-1	-1	-1	-1	-1	0
chr4	3218623	G	T	PASS	0/1	0/1	1/1	1/1	intron_variant	MODIFIER	RYR2	RYR2	transcript	XM_038533815.1	protein_coding	2	c.169-13188C>A		-1	-1	-1	-1	-1	-1	0
chr4	3218623	G	T	PASS	0/1	0/1	1/1	1/1	intron_variant	MODIFIER	RYR2	RYR2	transcript	XM_038533816.1	protein_coding	2	c.169-13188C>A		-1	-1	-1	-1	-1	-1	0
chr4	3218623	G	T	PASS	0/1	0/1	1/1	1/1	intron_variant	MODIFIER	RYR2	RYR2	transcript	XM_038533817.1	protein_coding	2	c.169-13188C>A		-1	-1	-1	-1	-1	-1	0
chr4	3218623	G	T	PASS	0/1	0/1	1/1	1/1	intron_variant	MODIFIER	RYR2	RYR2	transcript	XM_038533818.1	protein_coding	2	c.169-13188C>A		-1	-1	-1	-1	-1	-1	0
chr4	5395418	A	G	PASS	0/1	0/1	1/1	1/1	intron_variant	MODIFIER	LOC111095433	LOC111095433	transcript	XR_005357764.1	pseudogene	1	n.107-2922T>C		-1	-1	-1	-1	-1	-1	0
chr4	5395418	A	G	PASS	0/1	0/1	1/1	1/1	intron_variant	MODIFIER	LOC111095433	LOC111095433	transcript	XR_005357763.1	pseudogene	1	n.107-2922T>C		-1	-1	-1	-1	-1	-1	0
chr4	19695588	TCCC	T	PASS	0/1	0/1	1/1	1/1	intron_variant	MODIFIER	CTNNA3	CTNNA3	transcript	XM_038534067.1	protein_coding	2	c.99+6027_99+6029delGGG		-1	-1	-1	-1	-1	-1	0
chr4	19695588	TCCC	T	PASS	0/1	0/1	1/1	1/1	intron_variant	MODIFIER	CTNNA3	CTNNA3	transcript	XM_038534069.1	protein_coding	1	c.99+6027_99+6029delGGG		-1	-1	-1	-1	-1	-1	0
chr4	19695588	TCCC	T	PASS	0/1	0/1	1/1	1/1	intron_variant	MODIFIER	CTNNA3	CTNNA3	transcript	XM_038534068.1	protein_coding	2	c.99+6027_99+6029delGGG		-1	-1	-1	-1	-1	-1	0
chr4	19695588	TCCC	T	PASS	0/1	0/1	1/1	1/1	intron_variant	MODIFIER	CTNNA3	CTNNA3	transcript	XM_038534070.1	protein_coding	2	c.99+6027_99+6029delGGG		-1	-1	-1	-1	-1	-1	0
chr4	19695588	TCCC	T	PASS	0/1	0/1	1/1	1/1	intron_variant	MODIFIER	CTNNA3	CTNNA3	transcript	XM_038534071.1	protein_coding	2	c.99+6027_99+6029delGGG		-1	-1	-1	-1	-1	-1	0
chr4	19695588	TCCC	T	PASS	0/1	0/1	1/1	1/1	intron_variant	MODIFIER	CTNNA3	CTNNA3	transcript	XM_038534072.1	protein_coding	2	c.99+6027_99+6029delGGG		-1	-1	-1	-1	-1	-1	0
chr4	19695588	TCCC	T	PASS	0/1	0/1	1/1	1/1	intron_variant	MODIFIER	CTNNA3	CTNNA3	transcript	XM_038534073.1	protein_coding	2	c.99+6027_99+6029delGGG		-1	-1	-1	-1	-1	-1	0
chr4	19695591	C	CAAATATCAAATATTTATTTG	PASS	0/1	0/1	1/1	1/1	intron_variant	MODIFIER	CTNNA3	CTNNA3	transcript	XM_038534067.1	protein_coding	2	c.99+6026_99+6027insCAAATAAATATTTGATATTT		-1	-1	-1	-1	-1	-1	0
chr4	19695591	C	CAAATATCAAATATTTATTTG	PASS	0/1	0/1	1/1	1/1	intron_variant	MODIFIER	CTNNA3	CTNNA3	transcript	XM_038534069.1	protein_coding	1	c.99+6026_99+6027insCAAATAAATATTTGATATTT		-1	-1	-1	-1	-1	-1	0
chr4	19695591	C	CAAATATCAAATATTTATTTG	PASS	0/1	0/1	1/1	1/1	intron_variant	MODIFIER	CTNNA3	CTNNA3	transcript	XM_038534068.1	protein_coding	2	c.99+6026_99+6027insCAAATAAATATTTGATATTT		-1	-1	-1	-1	-1	-1	0
chr4	19695591	C	CAAATATCAAATATTTATTTG	PASS	0/1	0/1	1/1	1/1	intron_variant	MODIFIER	CTNNA3	CTNNA3	transcript	XM_038534070.1	protein_coding	2	c.99+6026_99+6027insCAAATAAATATTTGATATTT		-1	-1	-1	-1	-1	-1	0
chr4	19695591	C	CAAATATCAAATATTTATTTG	PASS	0/1	0/1	1/1	1/1	intron_variant	MODIFIER	CTNNA3	CTNNA3	transcript	XM_038534071.1	protein_coding	2	c.99+6026_99+6027insCAAATAAATATTTGATATTT		-1	-1	-1	-1	-1	-1	0
chr4	19695591	C	CAAATATCAAATATTTATTTG	PASS	0/1	0/1	1/1	1/1	intron_variant	MODIFIER	CTNNA3	CTNNA3	transcript	XM_038534072.1	protein_coding	2	c.99+6026_99+6027insCAAATAAATATTTGATATTT		-1	-1	-1	-1	-1	-1	0
chr4	19695591	C	CAAATATCAAATATTTATTTG	PASS	0/1	0/1	1/1	1/1	intron_variant	MODIFIER	CTNNA3	CTNNA3	transcript	XM_038534073.1	protein_coding	2	c.99+6026_99+6027insCAAATAAATATTTGATATTT		-1	-1	-1	-1	-1	-1	0
chr4	20067431	G	A	PASS	0/1	0/1	1/1	1/1	upstream_gene_variant	MODIFIER	HERC4	HERC4	transcript	XM_038534094.1	protein_coding	-1	c.-4071C>T		-1	-1	-1	-1	-1	-1	3936
chr4	20067431	G	A	PASS	0/1	0/1	1/1	1/1	intron_variant	MODIFIER	HERC4	HERC4	transcript	XM_038534083.1	protein_coding	2	c.226+358C>T		-1	-1	-1	-1	-1	-1	0
chr4	20067431	G	A	PASS	0/1	0/1	1/1	1/1	intron_variant	MODIFIER	HERC4	HERC4	transcript	XM_038534084.1	protein_coding	2	c.226+358C>T		-1	-1	-1	-1	-1	-1	0
chr4	20067431	G	A	PASS	0/1	0/1	1/1	1/1	intron_variant	MODIFIER	HERC4	HERC4	transcript	XM_038534090.1	protein_coding	2	c.226+358C>T		-1	-1	-1	-1	-1	-1	0
chr4	20067431	G	A	PASS	0/1	0/1	1/1	1/1	intron_variant	MODIFIER	HERC4	HERC4	transcript	XM_038534092.1	protein_coding	2	c.226+358C>T		-1	-1	-1	-1	-1	-1	0
chr4	20067431	G	A	PASS	0/1	0/1	1/1	1/1	intron_variant	MODIFIER	HERC4	HERC4	transcript	XM_038534085.1	protein_coding	2	c.226+358C>T		-1	-1	-1	-1	-1	-1	0
chr4	20067431	G	A	PASS	0/1	0/1	1/1	1/1	intron_variant	MODIFIER	HERC4	HERC4	transcript	XM_038534086.1	protein_coding	2	c.226+358C>T		-1	-1	-1	-1	-1	-1	0
chr4	20067431	G	A	PASS	0/1	0/1	1/1	1/1	intron_variant	MODIFIER	HERC4	HERC4	transcript	XM_038534087.1	protein_coding	2	c.226+358C>T		-1	-1	-1	-1	-1	-1	0
chr4	20067431	G	A	PASS	0/1	0/1	1/1	1/1	intron_variant	MODIFIER	HERC4	HERC4	transcript	XM_038534088.1	protein_coding	2	c.226+358C>T		-1	-1	-1	-1	-1	-1	0
chr4	20067431	G	A	PASS	0/1	0/1	1/1	1/1	intron_variant	MODIFIER	HERC4	HERC4	transcript	XM_038534089.1	protein_coding	2	c.226+358C>T		-1	-1	-1	-1	-1	-1	0
chr4	20067431	G	A	PASS	0/1	0/1	1/1	1/1	intron_variant	MODIFIER	HERC4	HERC4	transcript	XM_038534093.1	protein_coding	2	c.-119+358C>T		-1	-1	-1	-1	-1	-1	0
chr4	20067431	G	A	PASS	0/1	0/1	1/1	1/1	intron_variant	MODIFIER	HERC4	HERC4	transcript	XM_038534091.1	protein_coding	2	c.226+358C>T		-1	-1	-1	-1	-1	-1	0
chr4	20486309	G	A	PASS	0/1	0/1	1/1	1/1	intron_variant	MODIFIER	TET1	TET1	transcript	XM_038534146.1	protein_coding	1	c.-122-604G>A		-1	-1	-1	-1	-1	-1	0
chr4	24657175	C	T	PASS	0/1	0/1	1/1	1/1	intron_variant	MODIFIER	CFAP70	CFAP70	transcript	XM_038534316.1	protein_coding	2	c.63+117G>A		-1	-1	-1	-1	-1	-1	0
chr4	24657175	C	T	PASS	0/1	0/1	1/1	1/1	intron_variant	MODIFIER	CFAP70	CFAP70	transcript	XM_038534324.1	protein_coding	1	c.-6+117G>A		-1	-1	-1	-1	-1	-1	0
chr4	24657175	C	T	PASS	0/1	0/1	1/1	1/1	intron_variant	MODIFIER	CFAP70	CFAP70	transcript	XM_038534325.1	protein_coding	1	c.-6+2618G>A		-1	-1	-1	-1	-1	-1	0
chr4	24657175	C	T	PASS	0/1	0/1	1/1	1/1	intron_variant	MODIFIER	CFAP70	CFAP70	transcript	XM_038534318.1	protein_coding	3	c.63+117G>A		-1	-1	-1	-1	-1	-1	0
chr4	24657175	C	T	PASS	0/1	0/1	1/1	1/1	intron_variant	MODIFIER	CFAP70	CFAP70	transcript	XM_038534319.1	protein_coding	2	c.63+117G>A		-1	-1	-1	-1	-1	-1	0
chr4	24657175	C	T	PASS	0/1	0/1	1/1	1/1	intron_variant	MODIFIER	CFAP70	CFAP70	transcript	XM_038534320.1	protein_coding	2	c.63+117G>A		-1	-1	-1	-1	-1	-1	0
chr4	24657175	C	T	PASS	0/1	0/1	1/1	1/1	intron_variant	MODIFIER	CFAP70	CFAP70	transcript	XM_038534321.1	protein_coding	2	c.63+117G>A		-1	-1	-1	-1	-1	-1	0
chr4	24657175	C	T	PASS	0/1	0/1	1/1	1/1	intron_variant	MODIFIER	CFAP70	CFAP70	transcript	XM_038534322.1	protein_coding	2	c.63+117G>A		-1	-1	-1	-1	-1	-1	0
chr4	24657175	C	T	PASS	0/1	0/1	1/1	1/1	intron_variant	MODIFIER	CFAP70	CFAP70	transcript	XM_038534323.1	protein_coding	2	c.63+117G>A		-1	-1	-1	-1	-1	-1	0
chr4	24657175	C	T	PASS	0/1	0/1	1/1	1/1	intron_variant	MODIFIER	CFAP70	CFAP70	transcript	XM_038534317.1	protein_coding	2	c.63+117G>A		-1	-1	-1	-1	-1	-1	0
chr4	29217774	GC	G	PASS	0/1	0/1	1/1	1/1	intergenic_region	MODIFIER	LOC102155025-LOC119871628	LOC102155025-LOC119871628	intergenic_region	LOC102155025-LOC119871628		-1	n.29217775delC		-1	-1	-1	-1	-1	-1	0
chr4	31288587	G	A	PASS	0/1	0/1	1/1	1/1	intergenic_region	MODIFIER	LOC119871722-LOC119871492	LOC119871722-LOC119871492	intergenic_region	LOC119871722-LOC119871492		-1	n.31288587G>A		-1	-1	-1	-1	-1	-1	0
chr4	32048267	C	T	PASS	0/1	0/1	1/1	1/1	intron_variant	MODIFIER	NRG3	NRG3	transcript	XM_038534491.1	protein_coding	2	c.972-138541C>T		-1	-1	-1	-1	-1	-1	0
chr4	32048267	C	T	PASS	0/1	0/1	1/1	1/1	intron_variant	MODIFIER	NRG3	NRG3	transcript	XM_038534492.1	protein_coding	2	c.972-138541C>T		-1	-1	-1	-1	-1	-1	0
chr4	32048267	C	T	PASS	0/1	0/1	1/1	1/1	intron_variant	MODIFIER	NRG3	NRG3	transcript	XM_038534493.1	protein_coding	2	c.972-138541C>T		-1	-1	-1	-1	-1	-1	0
chr4	32048267	C	T	PASS	0/1	0/1	1/1	1/1	intron_variant	MODIFIER	NRG3	NRG3	transcript	XM_038534494.1	protein_coding	2	c.972-138541C>T		-1	-1	-1	-1	-1	-1	0
chr4	32048267	C	T	PASS	0/1	0/1	1/1	1/1	intron_variant	MODIFIER	NRG3	NRG3	transcript	XM_038534495.1	protein_coding	2	c.972-138541C>T		-1	-1	-1	-1	-1	-1	0
chr4	32048267	C	T	PASS	0/1	0/1	1/1	1/1	intron_variant	MODIFIER	NRG3	NRG3	transcript	XM_038534496.1	protein_coding	2	c.972-138541C>T		-1	-1	-1	-1	-1	-1	0
chr4	32048267	C	T	PASS	0/1	0/1	1/1	1/1	intron_variant	MODIFIER	NRG3	NRG3	transcript	XM_038534497.1	protein_coding	2	c.972-138541C>T		-1	-1	-1	-1	-1	-1	0
chr4	32820534	A	T	VQSRTrancheSNP99.90to100.00	0/0	0/1	1/1	1/1	intergenic_region	MODIFIER	LOC100855666-LOC119871631	LOC100855666-LOC119871631	intergenic_region	LOC100855666-LOC119871631		-1	n.32820534A>T		-1	-1	-1	-1	-1	-1	0
chr4	36943081	G	T	PASS	0/1	0/1	1/1	1/1	missense_variant	MODERATE	RAB24	RAB24	transcript	XM_038534661.1	protein_coding	3	c.239G>T	p.Gly80Val	643	1337	239	636	80	211	0
chr4	36943081	G	T	PASS	0/1	0/1	1/1	1/1	missense_variant	MODERATE	RAB24	RAB24	transcript	XM_038534662.1	protein_coding	3	c.239G>T	p.Gly80Val	651	1162	239	624	80	207	0
chr4	36943081	G	T	PASS	0/1	0/1	1/1	1/1	missense_variant	MODERATE	RAB24	RAB24	transcript	XM_038534664.1	protein_coding	3	c.239G>T	p.Gly80Val	644	1131	239	600	80	199	0
chr4	36943081	G	T	PASS	0/1	0/1	1/1	1/1	missense_variant	MODERATE	RAB24	RAB24	transcript	XM_038534663.1	protein_coding	3	c.239G>T	p.Gly80Val	640	1310	239	612	80	203	0
chr4	36943081	G	T	PASS	0/1	0/1	1/1	1/1	upstream_gene_variant	MODIFIER	PRELID1	PRELID1	transcript	XM_038534659.1	protein_coding	-1	c.-1166C>A		-1	-1	-1	-1	-1	-1	981
chr4	36943081	G	T	PASS	0/1	0/1	1/1	1/1	upstream_gene_variant	MODIFIER	PRELID1	PRELID1	transcript	XM_038534660.1	protein_coding	-1	c.-1166C>A		-1	-1	-1	-1	-1	-1	976
chr4	36943081	G	T	PASS	0/1	0/1	1/1	1/1	downstream_gene_variant	MODIFIER	MXD3	MXD3	transcript	XM_038534654.1	protein_coding	-1	c.*5186G>T		-1	-1	-1	-1	-1	-1	4790
chr4	36943081	G	T	PASS	0/1	0/1	1/1	1/1	downstream_gene_variant	MODIFIER	NSD1	NSD1	transcript	XM_038534646.1	protein_coding	-1	c.*7054C>A		-1	-1	-1	-1	-1	-1	2270
chr4	36943081	G	T	PASS	0/1	0/1	1/1	1/1	downstream_gene_variant	MODIFIER	MXD3	MXD3	transcript	XM_038534655.1	protein_coding	-1	c.*5186G>T		-1	-1	-1	-1	-1	-1	4790
chr4	36943081	G	T	PASS	0/1	0/1	1/1	1/1	downstream_gene_variant	MODIFIER	MXD3	MXD3	transcript	XM_038534657.1	protein_coding	-1	c.*5186G>T		-1	-1	-1	-1	-1	-1	4790
chr4	36943081	G	T	PASS	0/1	0/1	1/1	1/1	downstream_gene_variant	MODIFIER	MXD3	MXD3	transcript	XM_038534656.1	protein_coding	-1	c.*5186G>T		-1	-1	-1	-1	-1	-1	4790
chr4	36943081	G	T	PASS	0/1	0/1	1/1	1/1	downstream_gene_variant	MODIFIER	MXD3	MXD3	transcript	XM_038534658.1	protein_coding	-1	c.*5186G>T		-1	-1	-1	-1	-1	-1	4790
chr4	36943081	G	T	PASS	0/1	0/1	1/1	1/1	downstream_gene_variant	MODIFIER	NSD1	NSD1	transcript	XM_038534652.1	protein_coding	-1	c.*7054C>A		-1	-1	-1	-1	-1	-1	2270
chr4	36943081	G	T	PASS	0/1	0/1	1/1	1/1	downstream_gene_variant	MODIFIER	NSD1	NSD1	transcript	XM_038534648.1	protein_coding	-1	c.*7054C>A		-1	-1	-1	-1	-1	-1	2270
chr4	36943081	G	T	PASS	0/1	0/1	1/1	1/1	downstream_gene_variant	MODIFIER	NSD1	NSD1	transcript	XM_038534651.1	protein_coding	-1	c.*7054C>A		-1	-1	-1	-1	-1	-1	2270
chr4	36943081	G	T	PASS	0/1	0/1	1/1	1/1	downstream_gene_variant	MODIFIER	NSD1	NSD1	transcript	XM_038534649.1	protein_coding	-1	c.*7054C>A		-1	-1	-1	-1	-1	-1	2270
chr4	36943081	G	T	PASS	0/1	0/1	1/1	1/1	downstream_gene_variant	MODIFIER	NSD1	NSD1	transcript	XM_038534653.1	protein_coding	-1	c.*7054C>A		-1	-1	-1	-1	-1	-1	2270
chr4	36943081	G	T	PASS	0/1	0/1	1/1	1/1	downstream_gene_variant	MODIFIER	NSD1	NSD1	transcript	XM_038534650.1	protein_coding	-1	c.*7054C>A		-1	-1	-1	-1	-1	-1	2270
chr4	36943081	G	T	PASS	0/1	0/1	1/1	1/1	downstream_gene_variant	MODIFIER	NSD1	NSD1	transcript	XM_038534647.1	protein_coding	-1	c.*7054C>A		-1	-1	-1	-1	-1	-1	2270
chr4	36943081	G	T	PASS	0/1	0/1	1/1	1/1	non_coding_transcript_exon_variant	MODIFIER	RAB24	RAB24	transcript	XR_005358119.1	pseudogene	3	n.651G>T		-1	-1	-1	-1	-1	-1	0
chr4	36943081	G	T	PASS	0/1	0/1	1/1	1/1	non_coding_transcript_exon_variant	MODIFIER	RAB24	RAB24	transcript	XR_005358120.1	pseudogene	3	n.644G>T		-1	-1	-1	-1	-1	-1	0
chr4	61946881	T	A	PASS	0/1	0/1	1/1	1/1	intron_variant	MODIFIER	HSPB3	HSPB3	transcript	XR_005358469.1	pseudogene	6	n.810+845A>T		-1	-1	-1	-1	-1	-1	0
chr4	61946881	T	A	PASS	0/1	0/1	1/1	1/1	intron_variant	MODIFIER	HSPB3	HSPB3	transcript	XR_005358468.1	pseudogene	6	n.810+845A>T		-1	-1	-1	-1	-1	-1	0
chr4	61946881	T	A	PASS	0/1	0/1	1/1	1/1	intron_variant	MODIFIER	HSPB3	HSPB3	transcript	XR_005358470.1	pseudogene	6	n.810+845A>T		-1	-1	-1	-1	-1	-1	0
chr4	61946881	T	A	PASS	0/1	0/1	1/1	1/1	intron_variant	MODIFIER	HSPB3	HSPB3	transcript	XR_005358471.1	pseudogene	6	n.810+845A>T		-1	-1	-1	-1	-1	-1	0
chr4	61946881	T	A	PASS	0/1	0/1	1/1	1/1	intron_variant	MODIFIER	HSPB3	HSPB3	transcript	XR_005358472.1	pseudogene	6	n.810+845A>T		-1	-1	-1	-1	-1	-1	0
chr4	61946881	T	A	PASS	0/1	0/1	1/1	1/1	intron_variant	MODIFIER	HSPB3	HSPB3	transcript	XR_005358473.1	pseudogene	6	n.810+845A>T		-1	-1	-1	-1	-1	-1	0
chr4	67786306	T	G	PASS	0/0	0/0	1/1	0/0	downstream_gene_variant	MODIFIER	LOC119871550	LOC119871550	transcript	XR_005358512.1	pseudogene	-1	n.*3501A>C		-1	-1	-1	-1	-1	-1	3501
chr4	67786306	T	G	PASS	0/0	0/0	1/1	0/0	non_coding_transcript_exon_variant	MODIFIER	LOC102153493	LOC102153493	transcript	XR_005358511.1	pseudogene	1	n.329T>G		-1	-1	-1	-1	-1	-1	0
chr4	80175261	C	T	PASS	0/1	0/1	1/1	1/1	intron_variant	MODIFIER	CDH9	CDH9	transcript	XM_038533757.1	protein_coding	2	c.229-15783C>T		-1	-1	-1	-1	-1	-1	0
chr5	25452	G	GT	PASS	0/0	0/0	1/1	0/0	intergenic_region	MODIFIER	LOC119876268-OR6C77P_1	LOC119876268-OR6C77P_1	intergenic_region	LOC119876268-OR6C77P_1		-1	n.25452_25453insT		-1	-1	-1	-1	-1	-1	0
chr5	24598515	C	G	PASS	0/0	0/0	1/1	0/0	intergenic_region	MODIFIER	RAB39A-SLC35F2	RAB39A-SLC35F2	intergenic_region	RAB39A-SLC35F2		-1	n.24598515C>G		-1	-1	-1	-1	-1	-1	0
chr5	54516518	A	C	PASS	0/0	0/0	1/1	0/0	upstream_gene_variant	MODIFIER	USP24	USP24	transcript	XM_038537424.1	protein_coding	-1	c.-1003A>C		-1	-1	-1	-1	-1	-1	988
chr5	54516518	A	C	PASS	0/0	0/0	1/1	0/0	intergenic_region	MODIFIER	LOC111095951-USP24	LOC111095951-USP24	intergenic_region	LOC111095951-USP24		-1	n.54516518A>C		-1	-1	-1	-1	-1	-1	0
chr6	17647992	ATATTTTTTTGAATTTTTATTTTTTTTATTTTATTTTTTGTGTTATGGTTTTTTTTTTTTAAAGATTTTATTTATTTATTCATGATAGTCACAGAGAGAGAGAGAGAGAGGCAGAGACACAGGCAGAGGGAGAAGCAGGCTCCATGCACCGGGAGCCCGACGTGGGATCCGATCCCGGGTCTCCAGGATCGCGCCCGGGGCCAAAGGCAGGCGCCAAACCGCTGCGCCACCCAGGGATCCC	A	PASS	0/0	0/0	1/1	1/1	intergenic_region	MODIFIER	LOC479773-FBRS	LOC479773-FBRS	intergenic_region	LOC479773-FBRS		-1	n.17647993_17648232del		-1	-1	-1	-1	-1	-1	0
chr6	39302739	T	TGCC	PASS	0/0	0/0	1/1	0/0	intron_variant	MODIFIER	PKD1	PKD1	transcript	NM_001006650.1	protein_coding	30	c.10069-454_10069-453insGCC		-1	-1	-1	-1	-1	-1	0
chr7	47836673	C	G	PASS	0/0	0/0	1/1	0/0	intron_variant	MODIFIER	RIT2	RIT2	transcript	XM_038543396.1	protein_coding	3	c.235-21260C>G		-1	-1	-1	-1	-1	-1	0
chr7	47836673	C	G	PASS	0/0	0/0	1/1	0/0	intron_variant	MODIFIER	RIT2	RIT2	transcript	XM_038543397.1	protein_coding	3	c.166-21260C>G		-1	-1	-1	-1	-1	-1	0
chr7	47836673	C	G	PASS	0/0	0/0	1/1	0/0	intron_variant	MODIFIER	RIT2	RIT2	transcript	XM_038543398.1	protein_coding	4	c.130-21260C>G		-1	-1	-1	-1	-1	-1	0
chr7	47836673	C	G	PASS	0/0	0/0	1/1	0/0	intron_variant	MODIFIER	RIT2	RIT2	transcript	XM_038543399.1	protein_coding	5	c.130-21260C>G		-1	-1	-1	-1	-1	-1	0
chr8	5895357	A	T	PASS	1/1	0/0	1/1	0/0	intergenic_region	MODIFIER	LOC100687093-LOC111097201	LOC100687093-LOC111097201	intergenic_region	LOC100687093-LOC111097201		-1	n.5895357A>T		-1	-1	-1	-1	-1	-1	0
chr8	9954747	A	G	PASS	1/1	0/0	1/1	0/0	intergenic_region	MODIFIER	LOC111097205-G2E3	LOC111097205-G2E3	intergenic_region	LOC111097205-G2E3		-1	n.9954747A>G		-1	-1	-1	-1	-1	-1	0
chr8	13568775	T	A	PASS	0/0	0/0	1/1	0/0	intron_variant	MODIFIER	LOC119876487	LOC119876487	transcript	XR_005363132.1	pseudogene	1	n.153+499T>A		-1	-1	-1	-1	-1	-1	0
chr8	22139699	AAGAAAGAAAGAAAGAAAGAAAAGAAAGAAAGAAG	A	PASS	0/0	0/0	1/1	0/0	intragenic_variant	MODIFIER	LOC119872816	LOC119872816	gene_variant	LOC119872816		-1	n.22139700_22139733delAGAAAGAAAGAAAGAAAGAAAAGAAAGAAAGAAG		-1	-1	-1	-1	-1	-1	0
chr8	29411510	G	A	PASS	1/1	0/0	1/1	0/0	intergenic_region	MODIFIER	FERMT2-LOC119872990	FERMT2-LOC119872990	intergenic_region	FERMT2-LOC119872990		-1	n.29411510G>A		-1	-1	-1	-1	-1	-1	0
chr8	73603886	T	C	PASS	0/1	0/0	1/1	0/0	intron_variant	MODIFIER	LOC106557516_2	LOC106557516_2	transcript	unassigned_transcript_288	protein_coding	2	c.351+46593A>G		-1	-1	-1	-1	-1	-1	0
chr8	73712471	G	C	PASS	0/1	0/0	1/1	0/0	intergenic_region	MODIFIER	LOC106557516_2-LOC111097181	LOC106557516_2-LOC111097181	intergenic_region	LOC106557516_2-LOC111097181		-1	n.73712471G>C		-1	-1	-1	-1	-1	-1	0
chr8	74821379	G	T	PASS	0/0	0/0	1/1	0/0	intergenic_region	MODIFIER	LOC119869056_1-LOC119876517	LOC119869056_1-LOC119876517	intergenic_region	LOC119869056_1-LOC119876517		-1	n.74821379G>T		-1	-1	-1	-1	-1	-1	0
chr8	75376767	G	C	PASS	0/1	0/0	1/1	0/0	intergenic_region	MODIFIER	LOC119876554_1-LOC119876555_1	LOC119876554_1-LOC119876555_1	intergenic_region	LOC119876554_1-LOC119876555_1		-1	n.75376767G>C		-1	-1	-1	-1	-1	-1	0
chr9	168251	C	G	PASS	0/1	0/0	1/1	0/0	intergenic_region	MODIFIER	CHR_START-METRNL	CHR_START-METRNL	intergenic_region	CHR_START-METRNL		-1	n.168251C>G		-1	-1	-1	-1	-1	-1	0
chr9	10747773	A	G	PASS	0/0	0/0	1/1	0/0	intron_variant	MODIFIER	LOC111097335	LOC111097335	transcript	XR_005364267.1	pseudogene	1	n.217-34368T>C		-1	-1	-1	-1	-1	-1	0
chr9	10747773	A	G	PASS	0/0	0/0	1/1	0/0	intron_variant	MODIFIER	LOC111097335	LOC111097335	transcript	XR_005364268.1	pseudogene	1	n.217-34368T>C		-1	-1	-1	-1	-1	-1	0
chr9	10747773	A	G	PASS	0/0	0/0	1/1	0/0	intron_variant	MODIFIER	LOC111097335	LOC111097335	transcript	XR_005364269.1	pseudogene	1	n.217-34368T>C		-1	-1	-1	-1	-1	-1	0
chr10	16598655	A	G	PASS	0/0	0/0	1/1	0/0	intergenic_region	MODIFIER	OR6C35_2-OR6C17	OR6C35_2-OR6C17	intergenic_region	OR6C35_2-OR6C17		-1	n.16598655A>G		-1	-1	-1	-1	-1	-1	0
chr10	16793814	C	G	PASS	0/0	0/0	1/1	0/0	intergenic_region	MODIFIER	LOC100685032-LOC119873751	LOC100685032-LOC119873751	intergenic_region	LOC100685032-LOC119873751		-1	n.16793814C>G		-1	-1	-1	-1	-1	-1	0
chr10	24798233	A	T	PASS	0/0	0/0	1/1	0/0	upstream_gene_variant	MODIFIER	LOC102154557	LOC102154557	transcript	XR_005365552.1	pseudogene	-1	n.-1725T>A		-1	-1	-1	-1	-1	-1	1725
chr10	24798233	A	T	PASS	0/0	0/0	1/1	0/0	intergenic_region	MODIFIER	LOC102154557-TEF	LOC102154557-TEF	intergenic_region	LOC102154557-TEF		-1	n.24798233A>T		-1	-1	-1	-1	-1	-1	0
chr11	24341976	C	T	PASS	1/1	0/0	1/1	0/0	intergenic_region	MODIFIER	TRPC7-LOC102153297	TRPC7-LOC102153297	intergenic_region	TRPC7-LOC102153297		-1	n.24341976C>T		-1	-1	-1	-1	-1	-1	0
chr11	41724015	G	T	PASS	0/0	0/0	1/1	0/0	intergenic_region	MODIFIER	LOC119876829-LOC100685452	LOC119876829-LOC100685452	intergenic_region	LOC119876829-LOC100685452		-1	n.41724015G>T		-1	-1	-1	-1	-1	-1	0
chr11	41724026	C	A	PASS	0/0	0/0	1/1	0/0	intergenic_region	MODIFIER	LOC119876829-LOC100685452	LOC119876829-LOC100685452	intergenic_region	LOC119876829-LOC100685452		-1	n.41724026C>A		-1	-1	-1	-1	-1	-1	0
chr12	239180	A	G	PASS	0/0	0/0	1/1	0/0	downstream_gene_variant	MODIFIER	ENPP3	ENPP3	transcript	XM_038553389.1	protein_coding	-1	c.*1823T>C		-1	-1	-1	-1	-1	-1	1725
chr12	239180	A	G	PASS	0/0	0/0	1/1	0/0	downstream_gene_variant	MODIFIER	ENPP3	ENPP3	transcript	XM_038553400.1	protein_coding	-1	c.*1823T>C		-1	-1	-1	-1	-1	-1	1725
chr12	239180	A	G	PASS	0/0	0/0	1/1	0/0	downstream_gene_variant	MODIFIER	ENPP3	ENPP3	transcript	XM_038553397.1	protein_coding	-1	c.*1823T>C		-1	-1	-1	-1	-1	-1	1725
chr12	239180	A	G	PASS	0/0	0/0	1/1	0/0	downstream_gene_variant	MODIFIER	ENPP3	ENPP3	transcript	XM_038553392.1	protein_coding	-1	c.*1823T>C		-1	-1	-1	-1	-1	-1	1725
chr12	239180	A	G	PASS	0/0	0/0	1/1	0/0	downstream_gene_variant	MODIFIER	ENPP3	ENPP3	transcript	XM_038553394.1	protein_coding	-1	c.*1823T>C		-1	-1	-1	-1	-1	-1	1725
chr12	239180	A	G	PASS	0/0	0/0	1/1	0/0	downstream_gene_variant	MODIFIER	ENPP3	ENPP3	transcript	XM_038553398.1	protein_coding	-1	c.*1823T>C		-1	-1	-1	-1	-1	-1	1725
chr12	239180	A	G	PASS	0/0	0/0	1/1	0/0	downstream_gene_variant	MODIFIER	ENPP3	ENPP3	transcript	XM_038553393.1	protein_coding	-1	c.*1823T>C		-1	-1	-1	-1	-1	-1	1725
chr12	239180	A	G	PASS	0/0	0/0	1/1	0/0	downstream_gene_variant	MODIFIER	ENPP3	ENPP3	transcript	XM_038553399.1	protein_coding	-1	c.*1823T>C		-1	-1	-1	-1	-1	-1	1725
chr12	239180	A	G	PASS	0/0	0/0	1/1	0/0	downstream_gene_variant	MODIFIER	ENPP3	ENPP3	transcript	XM_038553390.1	protein_coding	-1	c.*1823T>C		-1	-1	-1	-1	-1	-1	1725
chr12	239180	A	G	PASS	0/0	0/0	1/1	0/0	downstream_gene_variant	MODIFIER	ENPP3	ENPP3	transcript	XM_038553391.1	protein_coding	-1	c.*1823T>C		-1	-1	-1	-1	-1	-1	1725
chr12	239180	A	G	PASS	0/0	0/0	1/1	0/0	downstream_gene_variant	MODIFIER	ENPP3	ENPP3	transcript	XM_038553396.1	protein_coding	-1	c.*1986T>C		-1	-1	-1	-1	-1	-1	1860
chr12	239180	A	G	PASS	0/0	0/0	1/1	0/0	intergenic_region	MODIFIER	LOC119876857-ENPP3	LOC119876857-ENPP3	intergenic_region	LOC119876857-ENPP3		-1	n.239180A>G		-1	-1	-1	-1	-1	-1	0
chr12	239510	A	C	PASS	0/0	0/0	1/1	0/0	downstream_gene_variant	MODIFIER	ENPP3	ENPP3	transcript	XM_038553389.1	protein_coding	-1	c.*1493T>G		-1	-1	-1	-1	-1	-1	1395
chr12	239510	A	C	PASS	0/0	0/0	1/1	0/0	downstream_gene_variant	MODIFIER	ENPP3	ENPP3	transcript	XM_038553400.1	protein_coding	-1	c.*1493T>G		-1	-1	-1	-1	-1	-1	1395
chr12	239510	A	C	PASS	0/0	0/0	1/1	0/0	downstream_gene_variant	MODIFIER	ENPP3	ENPP3	transcript	XM_038553397.1	protein_coding	-1	c.*1493T>G		-1	-1	-1	-1	-1	-1	1395
chr12	239510	A	C	PASS	0/0	0/0	1/1	0/0	downstream_gene_variant	MODIFIER	ENPP3	ENPP3	transcript	XM_038553392.1	protein_coding	-1	c.*1493T>G		-1	-1	-1	-1	-1	-1	1395
chr12	239510	A	C	PASS	0/0	0/0	1/1	0/0	downstream_gene_variant	MODIFIER	ENPP3	ENPP3	transcript	XM_038553394.1	protein_coding	-1	c.*1493T>G		-1	-1	-1	-1	-1	-1	1395
chr12	239510	A	C	PASS	0/0	0/0	1/1	0/0	downstream_gene_variant	MODIFIER	ENPP3	ENPP3	transcript	XM_038553398.1	protein_coding	-1	c.*1493T>G		-1	-1	-1	-1	-1	-1	1395
chr12	239510	A	C	PASS	0/0	0/0	1/1	0/0	downstream_gene_variant	MODIFIER	ENPP3	ENPP3	transcript	XM_038553393.1	protein_coding	-1	c.*1493T>G		-1	-1	-1	-1	-1	-1	1395
chr12	239510	A	C	PASS	0/0	0/0	1/1	0/0	downstream_gene_variant	MODIFIER	ENPP3	ENPP3	transcript	XM_038553399.1	protein_coding	-1	c.*1493T>G		-1	-1	-1	-1	-1	-1	1395
chr12	239510	A	C	PASS	0/0	0/0	1/1	0/0	downstream_gene_variant	MODIFIER	ENPP3	ENPP3	transcript	XM_038553390.1	protein_coding	-1	c.*1493T>G		-1	-1	-1	-1	-1	-1	1395
chr12	239510	A	C	PASS	0/0	0/0	1/1	0/0	downstream_gene_variant	MODIFIER	ENPP3	ENPP3	transcript	XM_038553391.1	protein_coding	-1	c.*1493T>G		-1	-1	-1	-1	-1	-1	1395
chr12	239510	A	C	PASS	0/0	0/0	1/1	0/0	downstream_gene_variant	MODIFIER	ENPP3	ENPP3	transcript	XM_038553396.1	protein_coding	-1	c.*1656T>G		-1	-1	-1	-1	-1	-1	1530
chr12	239510	A	C	PASS	0/0	0/0	1/1	0/0	intergenic_region	MODIFIER	LOC119876857-ENPP3	LOC119876857-ENPP3	intergenic_region	LOC119876857-ENPP3		-1	n.239510A>C		-1	-1	-1	-1	-1	-1	0
chr12	239515	T	C	PASS	0/0	0/0	1/1	0/0	downstream_gene_variant	MODIFIER	ENPP3	ENPP3	transcript	XM_038553389.1	protein_coding	-1	c.*1488A>G		-1	-1	-1	-1	-1	-1	1390
chr12	239515	T	C	PASS	0/0	0/0	1/1	0/0	downstream_gene_variant	MODIFIER	ENPP3	ENPP3	transcript	XM_038553400.1	protein_coding	-1	c.*1488A>G		-1	-1	-1	-1	-1	-1	1390
chr12	239515	T	C	PASS	0/0	0/0	1/1	0/0	downstream_gene_variant	MODIFIER	ENPP3	ENPP3	transcript	XM_038553397.1	protein_coding	-1	c.*1488A>G		-1	-1	-1	-1	-1	-1	1390
chr12	239515	T	C	PASS	0/0	0/0	1/1	0/0	downstream_gene_variant	MODIFIER	ENPP3	ENPP3	transcript	XM_038553392.1	protein_coding	-1	c.*1488A>G		-1	-1	-1	-1	-1	-1	1390
chr12	239515	T	C	PASS	0/0	0/0	1/1	0/0	downstream_gene_variant	MODIFIER	ENPP3	ENPP3	transcript	XM_038553394.1	protein_coding	-1	c.*1488A>G		-1	-1	-1	-1	-1	-1	1390
chr12	239515	T	C	PASS	0/0	0/0	1/1	0/0	downstream_gene_variant	MODIFIER	ENPP3	ENPP3	transcript	XM_038553398.1	protein_coding	-1	c.*1488A>G		-1	-1	-1	-1	-1	-1	1390
chr12	239515	T	C	PASS	0/0	0/0	1/1	0/0	downstream_gene_variant	MODIFIER	ENPP3	ENPP3	transcript	XM_038553393.1	protein_coding	-1	c.*1488A>G		-1	-1	-1	-1	-1	-1	1390
chr12	239515	T	C	PASS	0/0	0/0	1/1	0/0	downstream_gene_variant	MODIFIER	ENPP3	ENPP3	transcript	XM_038553399.1	protein_coding	-1	c.*1488A>G		-1	-1	-1	-1	-1	-1	1390
chr12	239515	T	C	PASS	0/0	0/0	1/1	0/0	downstream_gene_variant	MODIFIER	ENPP3	ENPP3	transcript	XM_038553390.1	protein_coding	-1	c.*1488A>G		-1	-1	-1	-1	-1	-1	1390
chr12	239515	T	C	PASS	0/0	0/0	1/1	0/0	downstream_gene_variant	MODIFIER	ENPP3	ENPP3	transcript	XM_038553391.1	protein_coding	-1	c.*1488A>G		-1	-1	-1	-1	-1	-1	1390
chr12	239515	T	C	PASS	0/0	0/0	1/1	0/0	downstream_gene_variant	MODIFIER	ENPP3	ENPP3	transcript	XM_038553396.1	protein_coding	-1	c.*1651A>G		-1	-1	-1	-1	-1	-1	1525
chr12	239515	T	C	PASS	0/0	0/0	1/1	0/0	intergenic_region	MODIFIER	LOC119876857-ENPP3	LOC119876857-ENPP3	intergenic_region	LOC119876857-ENPP3		-1	n.239515T>C		-1	-1	-1	-1	-1	-1	0
chr12	57267391	G	A	PASS	0/0	0/0	1/1	0/0	upstream_gene_variant	MODIFIER	LOC106559593	LOC106559593	transcript	XR_005367471.1	pseudogene	-1	n.-767C>T		-1	-1	-1	-1	-1	-1	767
chr12	57267391	G	A	PASS	0/0	0/0	1/1	0/0	intergenic_region	MODIFIER	LOC106559593-LOC119876896	LOC106559593-LOC119876896	intergenic_region	LOC106559593-LOC119876896		-1	n.57267391G>A		-1	-1	-1	-1	-1	-1	0
chr13	3072972	GGGGCA	G	PASS	0/1	0/0	1/1	0/1	intergenic_region	MODIFIER	LOC102155901-ZNF706	LOC102155901-ZNF706	intergenic_region	LOC102155901-ZNF706		-1	n.3072973_3072977delGGGCA		-1	-1	-1	-1	-1	-1	0
chr13	3072978	C	CGT	PASS	0/1	0/0	1/1	0/1	intergenic_region	MODIFIER	LOC102155901-ZNF706	LOC102155901-ZNF706	intergenic_region	LOC102155901-ZNF706		-1	n.3072978_3072979insGT		-1	-1	-1	-1	-1	-1	0
chr13	13438877	TTTTTTA	T	PASS	1/1	0/0	1/1	1/1	intron_variant	MODIFIER	CSMD3	CSMD3	transcript	XM_038555366.1	protein_coding	6	c.1030+10644_1030+10649delTAAAAA		-1	-1	-1	-1	-1	-1	0
chr13	13438877	TTTTTTA	T	PASS	1/1	0/0	1/1	1/1	intron_variant	MODIFIER	CSMD3	CSMD3	transcript	XM_038555367.1	protein_coding	6	c.1030+10644_1030+10649delTAAAAA		-1	-1	-1	-1	-1	-1	0
chr13	18253255	G	GGAGAGAGGGAGGGAGAGA	PASS	0/0	0/0	1/1	0/0	intron_variant	MODIFIER	SAMD12	SAMD12	transcript	XM_038555387.1	protein_coding	1	c.14-18066_14-18065insTCTCTCCCTCCCTCTCTC		-1	-1	-1	-1	-1	-1	0
chr13	18253255	G	GGAGAGAGGGAGGGAGAGA	PASS	0/0	0/0	1/1	0/0	intron_variant	MODIFIER	SAMD12	SAMD12	transcript	XR_005368575.1	pseudogene	1	n.132-18066_132-18065insTCTCTCCCTCCCTCTCTC		-1	-1	-1	-1	-1	-1	0
chr13	18253255	G	GGAGAGAGGGAGGGAGAGA	PASS	0/0	0/0	1/1	0/0	intron_variant	MODIFIER	SAMD12	SAMD12	transcript	XR_005368578.1	pseudogene	1	n.132-18066_132-18065insTCTCTCCCTCCCTCTCTC		-1	-1	-1	-1	-1	-1	0
chr13	18253255	G	GGAGAGAGGGAGGGAGAGA	PASS	0/0	0/0	1/1	0/0	intron_variant	MODIFIER	SAMD12	SAMD12	transcript	XR_005368574.1	pseudogene	1	n.132-18066_132-18065insTCTCTCCCTCCCTCTCTC		-1	-1	-1	-1	-1	-1	0
chr13	18253255	G	GGAGAGAGGGAGGGAGAGA	PASS	0/0	0/0	1/1	0/0	intron_variant	MODIFIER	SAMD12	SAMD12	transcript	XM_038555388.1	protein_coding	1	c.14-18066_14-18065insTCTCTCCCTCCCTCTCTC		-1	-1	-1	-1	-1	-1	0
chr13	18253255	G	GGAGAGAGGGAGGGAGAGA	PASS	0/0	0/0	1/1	0/0	intron_variant	MODIFIER	SAMD12	SAMD12	transcript	XR_005368576.1	pseudogene	1	n.132-18066_132-18065insTCTCTCCCTCCCTCTCTC		-1	-1	-1	-1	-1	-1	0
chr13	18253255	G	GGAGAGAGGGAGGGAGAGA	PASS	0/0	0/0	1/1	0/0	intron_variant	MODIFIER	SAMD12	SAMD12	transcript	XR_005368573.1	pseudogene	1	n.132-18066_132-18065insTCTCTCCCTCCCTCTCTC		-1	-1	-1	-1	-1	-1	0
chr13	18253255	G	GGAGAGAGGGAGGGAGAGA	PASS	0/0	0/0	1/1	0/0	intron_variant	MODIFIER	SAMD12	SAMD12	transcript	XM_038555389.1	protein_coding	1	c.14-18066_14-18065insTCTCTCCCTCCCTCTCTC		-1	-1	-1	-1	-1	-1	0
chr13	44009611	G	A	PASS	0/0	0/0	1/1	0/0	intron_variant	MODIFIER	GABRB1_2	GABRB1_2	transcript	XM_038556011.1	protein_coding	5	c.545-18407G>A		-1	-1	-1	-1	-1	-1	0
chr13	44009611	G	A	PASS	0/0	0/0	1/1	0/0	intron_variant	MODIFIER	GABRB1_2	GABRB1_2	transcript	XM_038556012.1	protein_coding	5	c.545-18407G>A		-1	-1	-1	-1	-1	-1	0
chr13	44009611	G	A	PASS	0/0	0/0	1/1	0/0	intron_variant	MODIFIER	GABRB1_2	GABRB1_2	transcript	XM_038556014.1	protein_coding	3	c.290-18407G>A		-1	-1	-1	-1	-1	-1	0
chr13	44009611	G	A	PASS	0/0	0/0	1/1	0/0	intron_variant	MODIFIER	GABRB1_2	GABRB1_2	transcript	XM_038556013.1	protein_coding	3	c.290-18407G>A		-1	-1	-1	-1	-1	-1	0
chr13	44009619	C	T	PASS	0/0	0/0	1/1	0/0	intron_variant	MODIFIER	GABRB1_2	GABRB1_2	transcript	XM_038556011.1	protein_coding	5	c.545-18399C>T		-1	-1	-1	-1	-1	-1	0
chr13	44009619	C	T	PASS	0/0	0/0	1/1	0/0	intron_variant	MODIFIER	GABRB1_2	GABRB1_2	transcript	XM_038556012.1	protein_coding	5	c.545-18399C>T		-1	-1	-1	-1	-1	-1	0
chr13	44009619	C	T	PASS	0/0	0/0	1/1	0/0	intron_variant	MODIFIER	GABRB1_2	GABRB1_2	transcript	XM_038556014.1	protein_coding	3	c.290-18399C>T		-1	-1	-1	-1	-1	-1	0
chr13	44009619	C	T	PASS	0/0	0/0	1/1	0/0	intron_variant	MODIFIER	GABRB1_2	GABRB1_2	transcript	XM_038556013.1	protein_coding	3	c.290-18399C>T		-1	-1	-1	-1	-1	-1	0
chr13	44009621	T	C	PASS	0/0	0/0	1/1	0/0	intron_variant	MODIFIER	GABRB1_2	GABRB1_2	transcript	XM_038556011.1	protein_coding	5	c.545-18397T>C		-1	-1	-1	-1	-1	-1	0
chr13	44009621	T	C	PASS	0/0	0/0	1/1	0/0	intron_variant	MODIFIER	GABRB1_2	GABRB1_2	transcript	XM_038556012.1	protein_coding	5	c.545-18397T>C		-1	-1	-1	-1	-1	-1	0
chr13	44009621	T	C	PASS	0/0	0/0	1/1	0/0	intron_variant	MODIFIER	GABRB1_2	GABRB1_2	transcript	XM_038556014.1	protein_coding	3	c.290-18397T>C		-1	-1	-1	-1	-1	-1	0
chr13	44009621	T	C	PASS	0/0	0/0	1/1	0/0	intron_variant	MODIFIER	GABRB1_2	GABRB1_2	transcript	XM_038556013.1	protein_coding	3	c.290-18397T>C		-1	-1	-1	-1	-1	-1	0
chr13	57707937	C	T	PASS	0/0	0/0	1/1	0/0	intergenic_region	MODIFIER	LOC119865552-LOC100684630	LOC119865552-LOC100684630	intergenic_region	LOC119865552-LOC100684630		-1	n.57707937C>T		-1	-1	-1	-1	-1	-1	0
chr14	12161561	G	A	PASS	0/1	0/0	1/1	0/0	intron_variant	MODIFIER	LOC111098738	LOC111098738	transcript	XR_005369161.1	pseudogene	2	n.268+11932C>T		-1	-1	-1	-1	-1	-1	0
chr14	17483213	A	AT	PASS	0/1	0/1	1/1	0/1	intergenic_region	MODIFIER	LOC102155309-MTERF1	LOC102155309-MTERF1	intergenic_region	LOC102155309-MTERF1		-1	n.17483213_17483214insT		-1	-1	-1	-1	-1	-1	0
chr14	20831056	A	G	PASS	0/1	0/1	1/1	0/1	downstream_gene_variant	MODIFIER	LOC102153112	LOC102153112	transcript	XR_005369403.1	pseudogene	-1	n.*60T>C		-1	-1	-1	-1	-1	-1	60
chr14	20831056	A	G	PASS	0/1	0/1	1/1	0/1	intron_variant	MODIFIER	LOC102153112	LOC102153112	transcript	XR_005369404.1	pseudogene	5	n.639+75T>C		-1	-1	-1	-1	-1	-1	0
chr14	20831056	A	G	PASS	0/1	0/1	1/1	0/1	intron_variant	MODIFIER	LOC102153112	LOC102153112	transcript	XR_005369405.1	pseudogene	5	n.639+75T>C		-1	-1	-1	-1	-1	-1	0
chr14	21144331	GC	G	PASS	0/1	0/1	1/1	0/1	downstream_gene_variant	MODIFIER	LOC119867738	LOC119867738	transcript	XR_005369871.1	snoRNA	-1	n.*1326delC		-1	-1	-1	-1	-1	-1	1326
chr14	21144331	GC	G	PASS	0/1	0/1	1/1	0/1	intron_variant	MODIFIER	DYNC1I1	DYNC1I1	transcript	XM_038556867.1	protein_coding	10	c.1020+10501delC		-1	-1	-1	-1	-1	-1	0
chr14	21144331	GC	G	PASS	0/1	0/1	1/1	0/1	intron_variant	MODIFIER	DYNC1I1	DYNC1I1	transcript	XM_038556868.1	protein_coding	10	c.969+10501delC		-1	-1	-1	-1	-1	-1	0
chr14	21144331	GC	G	PASS	0/1	0/1	1/1	0/1	intron_variant	MODIFIER	DYNC1I1	DYNC1I1	transcript	XM_038556869.1	protein_coding	9	c.960+10501delC		-1	-1	-1	-1	-1	-1	0
chr14	21144331	GC	G	PASS	0/1	0/1	1/1	0/1	intron_variant	MODIFIER	DYNC1I1	DYNC1I1	transcript	XM_038556870.1	protein_coding	10	c.1020+10501delC		-1	-1	-1	-1	-1	-1	0
chr14	21144331	GC	G	PASS	0/1	0/1	1/1	0/1	intron_variant	MODIFIER	DYNC1I1	DYNC1I1	transcript	XM_038556871.1	protein_coding	9	c.909+10501delC		-1	-1	-1	-1	-1	-1	0
chr14	21144331	GC	G	PASS	0/1	0/1	1/1	0/1	intron_variant	MODIFIER	DYNC1I1	DYNC1I1	transcript	XM_038556872.1	protein_coding	10	c.969+10501delC		-1	-1	-1	-1	-1	-1	0
chr14	21144331	GC	G	PASS	0/1	0/1	1/1	0/1	intron_variant	MODIFIER	DYNC1I1	DYNC1I1	transcript	XM_038556873.1	protein_coding	9	c.960+10501delC		-1	-1	-1	-1	-1	-1	0
chr14	21144331	GC	G	PASS	0/1	0/1	1/1	0/1	intron_variant	MODIFIER	DYNC1I1	DYNC1I1	transcript	XM_038556874.1	protein_coding	9	c.909+10501delC		-1	-1	-1	-1	-1	-1	0
chr14	25015411	T	C	PASS	0/1	0/1	1/1	0/1	intergenic_region	MODIFIER	LOC610367-LOC111098672	LOC610367-LOC111098672	intergenic_region	LOC610367-LOC111098672		-1	n.25015411T>C		-1	-1	-1	-1	-1	-1	0
chr14	37615346	G	T	PASS	0/0	0/0	1/1	0/0	intergenic_region	MODIFIER	LOC100856158-LOC611172	LOC100856158-LOC611172	intergenic_region	LOC100856158-LOC611172		-1	n.37615346G>T		-1	-1	-1	-1	-1	-1	0
chr14	44549621	G	GTAGTAATCAAAAAAAAAAAAAAAAAAAAAAAAAAAAAAATAGTTT	PASS	0/0	0/0	1/1	0/0	intron_variant	MODIFIER	PDE1C	PDE1C	transcript	XM_038557256.1	protein_coding	3	c.309-95496_309-95495insAAACTATTTTTTTTTTTTTTTTTTTTTTTTTTTTTTTGATTACTA		-1	-1	-1	-1	-1	-1	0
chr14	44549621	G	GTAGTAATCAAAAAAAAAAAAAAAAAAAAAAAAAAAAAAATAGTTT	PASS	0/0	0/0	1/1	0/0	intron_variant	MODIFIER	PDE1C	PDE1C	transcript	XM_038557261.1	protein_coding	3	c.47+53844_47+53845insAAACTATTTTTTTTTTTTTTTTTTTTTTTTTTTTTTTGATTACTA		-1	-1	-1	-1	-1	-1	0
chr14	44549621	G	GTAGTAATCAAAAAAAAAAAAAAAAAAAAAAAAAAAAAAATAGTTT	PASS	0/0	0/0	1/1	0/0	intron_variant	MODIFIER	PDE1C	PDE1C	transcript	XM_038557259.1	protein_coding	3	c.128+74052_128+74053insAAACTATTTTTTTTTTTTTTTTTTTTTTTTTTTTTTTGATTACTA		-1	-1	-1	-1	-1	-1	0
chr14	44549621	G	GTAGTAATCAAAAAAAAAAAAAAAAAAAAAAAAAAAAAAATAGTTT	PASS	0/0	0/0	1/1	0/0	intron_variant	MODIFIER	PDE1C	PDE1C	transcript	XM_038557258.1	protein_coding	3	c.309-95496_309-95495insAAACTATTTTTTTTTTTTTTTTTTTTTTTTTTTTTTTGATTACTA		-1	-1	-1	-1	-1	-1	0
chr14	44549621	G	GTAGTAATCAAAAAAAAAAAAAAAAAAAAAAAAAAAAAAATAGTTT	PASS	0/0	0/0	1/1	0/0	intron_variant	MODIFIER	PDE1C	PDE1C	transcript	XM_038557257.1	protein_coding	3	c.309-95496_309-95495insAAACTATTTTTTTTTTTTTTTTTTTTTTTTTTTTTTTGATTACTA		-1	-1	-1	-1	-1	-1	0
chr14	44549621	G	GTAGTAATCAAAAAAAAAAAAAAAAAAAAAAAAAAAAAAATAGTTT	PASS	0/0	0/0	1/1	0/0	intron_variant	MODIFIER	PDE1C	PDE1C	transcript	XM_038557260.1	protein_coding	3	c.309-95496_309-95495insAAACTATTTTTTTTTTTTTTTTTTTTTTTTTTTTTTTGATTACTA		-1	-1	-1	-1	-1	-1	0
chr14	46089399	C	T	PASS	0/1	1/1	1/1	0/1	intron_variant	MODIFIER	BMPER	BMPER	transcript	XM_038557314.1	protein_coding	6	c.576+18322C>T		-1	-1	-1	-1	-1	-1	0
chr14	46089399	C	T	PASS	0/1	1/1	1/1	0/1	intron_variant	MODIFIER	BMPER	BMPER	transcript	XM_038557315.1	protein_coding	6	c.372+18322C>T		-1	-1	-1	-1	-1	-1	0
chr14	46901103	G	A	PASS	0/1	1/1	1/1	0/1	intron_variant	MODIFIER	DPY19L2	DPY19L2	transcript	XM_038557323.1	protein_coding	17	c.1648-2188C>T		-1	-1	-1	-1	-1	-1	0
chr14	46901103	G	A	PASS	0/1	1/1	1/1	0/1	intron_variant	MODIFIER	DPY19L2	DPY19L2	transcript	XM_038557324.1	protein_coding	17	c.1647+2432C>T		-1	-1	-1	-1	-1	-1	0
chr14	47437977	T	TGGAAAGAAAGAAAGAAAGAAAGAAAGAAAGAAAGAAAGAA	PASS	0/0	0/0	1/1	0/0	intergenic_region	MODIFIER	HERPUD2-TRNAM-CAU_68	HERPUD2-TRNAM-CAU_68	intergenic_region	HERPUD2-TRNAM-CAU_68		-1	n.47437977_47437978insGGAAAGAAAGAAAGAAAGAAAGAAAGAAAGAAAGAAAGAA		-1	-1	-1	-1	-1	-1	0
chr14	49819118	T	G	PASS	0/0	0/0	1/1	0/0	intergenic_region	MODIFIER	LOC111098698-LOC111098832	LOC111098698-LOC111098832	intergenic_region	LOC111098698-LOC111098832		-1	n.49819118T>G		-1	-1	-1	-1	-1	-1	0
chr14	57310397	G	C	PASS	0/1	0/1	1/1	0/1	intergenic_region	MODIFIER	LOC119867659_2-LOC111098705	LOC119867659_2-LOC111098705	intergenic_region	LOC119867659_2-LOC111098705		-1	n.57310397G>C		-1	-1	-1	-1	-1	-1	0
chr15	10188133	A	G	PASS	0/0	0/0	1/1	0/0	downstream_gene_variant	MODIFIER	LOC119869374	LOC119869374	transcript	XR_005370234.1	pseudogene	-1	n.*4775T>C		-1	-1	-1	-1	-1	-1	4775
chr15	10188133	A	G	PASS	0/0	0/0	1/1	0/0	intergenic_region	MODIFIER	LOC119869357-LOC119869374	LOC119869357-LOC119869374	intergenic_region	LOC119869357-LOC119869374		-1	n.10188133A>G		-1	-1	-1	-1	-1	-1	0
chr15	10188139	A	G	PASS	0/0	0/0	1/1	0/0	downstream_gene_variant	MODIFIER	LOC119869374	LOC119869374	transcript	XR_005370234.1	pseudogene	-1	n.*4769T>C		-1	-1	-1	-1	-1	-1	4769
chr15	10188139	A	G	PASS	0/0	0/0	1/1	0/0	intergenic_region	MODIFIER	LOC119869357-LOC119869374	LOC119869357-LOC119869374	intergenic_region	LOC119869357-LOC119869374		-1	n.10188139A>G		-1	-1	-1	-1	-1	-1	0
chr15	47208128	T	C	PASS	0/0	0/0	1/1	0/0	intron_variant	MODIFIER	LOC119867941	LOC119867941	transcript	XR_005370861.1	pseudogene	1	n.216+59783A>G		-1	-1	-1	-1	-1	-1	0
chr16	29569444	G	C	PASS	0/0	0/0	1/1	0/0	intergenic_region	MODIFIER	LOC119869635-LOC111090288	LOC119869635-LOC111090288	intergenic_region	LOC119869635-LOC111090288		-1	n.29569444G>C		-1	-1	-1	-1	-1	-1	0
chr16	43757903	G	A	PASS	0/1	0/1	1/1	0/0	intergenic_region	MODIFIER	LOC119869651-TRIML1	LOC119869651-TRIML1	intergenic_region	LOC119869651-TRIML1		-1	n.43757903G>A		-1	-1	-1	-1	-1	-1	0
chr16	52071329	G	A	PASS	0/0	0/0	1/1	1/1	intron_variant	MODIFIER	LOC119874678_2	LOC119874678_2	transcript	XM_038560471.1	protein_coding	6	c.461+337G>A		-1	-1	-1	-1	-1	-1	0
chr17	32137734	GA	G	PASS	0/0	0/0	1/1	0/0	intergenic_region	MODIFIER	LOC111090432-SLC8A1	LOC111090432-SLC8A1	intergenic_region	LOC111090432-SLC8A1		-1	n.32137735delA		-1	-1	-1	-1	-1	-1	0
chr17	32137737	CCAGGAGGGCGGGGAGGCCCTCGGGCTCCCGGGGACACTAACAGACACCTGCGCCCCGGGAGAGTGCGCCGAGCTCCCTAAGGGCTGCAGCGCGCACGGGGGGACCCGGAGCAG	C	PASS	0/0	0/0	1/1	0/0	intergenic_region	MODIFIER	LOC111090432-SLC8A1	LOC111090432-SLC8A1	intergenic_region	LOC111090432-SLC8A1		-1	n.32137738_32137850del		-1	-1	-1	-1	-1	-1	0
chr17	37867608	G	A	PASS	1/1	0/0	1/1	1/1	intron_variant	MODIFIER	LOC608379	LOC608379	transcript	unassigned_transcript_588	protein_coding	2	c.344+152054G>A		-1	-1	-1	-1	-1	-1	0
chr17	39689005	C	G	VQSRTrancheSNP99.90to100.00	0/0	1/1	1/1	0/0	intron_variant	MODIFIER	LOC119877131	LOC119877131	transcript	XR_005371879.1	pseudogene	1	n.84+91G>C		-1	-1	-1	-1	-1	-1	0
chr17	39689171	T	TG	PASS	0/0	1/1	1/1	1/1	non_coding_transcript_exon_variant	MODIFIER	LOC119877131	LOC119877131	transcript	XR_005371879.1	pseudogene	1	n.8dupC		-1	-1	-1	-1	-1	-1	0
chr17	39689176	G	A	PASS	0/0	1/1	1/1	1/1	non_coding_transcript_exon_variant	MODIFIER	LOC119877131	LOC119877131	transcript	XR_005371879.1	pseudogene	1	n.4C>T		-1	-1	-1	-1	-1	-1	0
chr17	39689291	CTT	C	PASS	0/0	1/1	1/1	0/0	upstream_gene_variant	MODIFIER	LOC119877131	LOC119877131	transcript	XR_005371879.1	pseudogene	-1	n.-114_-113delAA		-1	-1	-1	-1	-1	-1	113
chr17	39689291	CTT	C	PASS	0/0	1/1	1/1	0/0	intergenic_region	MODIFIER	LOC119877131-LOC119877132	LOC119877131-LOC119877132	intergenic_region	LOC119877131-LOC119877132		-1	n.39689292_39689293delTT		-1	-1	-1	-1	-1	-1	0
chr19	5048765	T	C	PASS	0/0	0/0	1/1	0/0	intron_variant	MODIFIER	SLC7A11	SLC7A11	transcript	NM_001301862.1	protein_coding	5	c.747-4601T>C		-1	-1	-1	-1	-1	-1	0
chr19	24961498	C	CT	PASS	0/1	0/1	1/1	0/0	intergenic_region	MODIFIER	BIN1-TEX51	BIN1-TEX51	intergenic_region	BIN1-TEX51		-1	n.24961498_24961499insT		-1	-1	-1	-1	-1	-1	0
chr19	24977241	A	C	PASS	0/1	0/1	1/1	0/0	intergenic_region	MODIFIER	BIN1-TEX51	BIN1-TEX51	intergenic_region	BIN1-TEX51		-1	n.24977241A>C		-1	-1	-1	-1	-1	-1	0
chr19	25622703	T	C	PASS	0/1	0/1	1/1	0/0	intergenic_region	MODIFIER	LOC100683571-LOC119877293	LOC100683571-LOC119877293	intergenic_region	LOC100683571-LOC119877293		-1	n.25622703T>C		-1	-1	-1	-1	-1	-1	0
chr19	28916338	A	AGAAAAAGAAAGAAAG	PASS	0/0	0/0	1/1	0/0	upstream_gene_variant	MODIFIER	LOC111091137	LOC111091137	transcript	XR_005374056.1	pseudogene	-1	n.-422_-421insCTTTCTTTCTTTTTC		-1	-1	-1	-1	-1	-1	422
chr19	28916338	A	AGAAAAAGAAAGAAAG	PASS	0/0	0/0	1/1	0/0	non_coding_transcript_exon_variant	MODIFIER	LOC111091140	LOC111091140	transcript	XR_005374067.1	pseudogene	1	n.13_14insGAAAAAGAAAGAAAG		-1	-1	-1	-1	-1	-1	0
chr19	47705770	G	A	PASS	0/1	0/1	1/1	0/1	intron_variant	MODIFIER	GTDC1	GTDC1	transcript	XM_038565116.1	protein_coding	5	c.765-18698C>T		-1	-1	-1	-1	-1	-1	0
chr19	47705770	G	A	PASS	0/1	0/1	1/1	0/1	intron_variant	MODIFIER	GTDC1	GTDC1	transcript	XM_038565120.1	protein_coding	5	c.522-18698C>T		-1	-1	-1	-1	-1	-1	0
chr19	47705770	G	A	PASS	0/1	0/1	1/1	0/1	intron_variant	MODIFIER	GTDC1	GTDC1	transcript	XM_038565122.1	protein_coding	5	c.522-18698C>T		-1	-1	-1	-1	-1	-1	0
chr19	47705770	G	A	PASS	0/1	0/1	1/1	0/1	intron_variant	MODIFIER	GTDC1	GTDC1	transcript	XM_038565121.1	protein_coding	6	c.522-18698C>T		-1	-1	-1	-1	-1	-1	0
chr19	47705770	G	A	PASS	0/1	0/1	1/1	0/1	intron_variant	MODIFIER	GTDC1	GTDC1	transcript	XM_038565119.1	protein_coding	6	c.522-18698C>T		-1	-1	-1	-1	-1	-1	0
chr19	47705770	G	A	PASS	0/1	0/1	1/1	0/1	intron_variant	MODIFIER	GTDC1	GTDC1	transcript	XM_038565118.1	protein_coding	5	c.765-18698C>T		-1	-1	-1	-1	-1	-1	0
chr19	47705770	G	A	PASS	0/1	0/1	1/1	0/1	intron_variant	MODIFIER	GTDC1	GTDC1	transcript	XR_005374275.1	pseudogene	5	n.841-18698C>T		-1	-1	-1	-1	-1	-1	0
chr19	47705770	G	A	PASS	0/1	0/1	1/1	0/1	intron_variant	MODIFIER	GTDC1	GTDC1	transcript	XM_038565125.1	protein_coding	5	c.765-18698C>T		-1	-1	-1	-1	-1	-1	0
chr19	47705770	G	A	PASS	0/1	0/1	1/1	0/1	intron_variant	MODIFIER	GTDC1	GTDC1	transcript	XM_038565123.1	protein_coding	5	c.765-54525C>T		-1	-1	-1	-1	-1	-1	0
chr19	47705770	G	A	PASS	0/1	0/1	1/1	0/1	intron_variant	MODIFIER	GTDC1	GTDC1	transcript	XM_038565126.1	protein_coding	5	c.765-18698C>T		-1	-1	-1	-1	-1	-1	0
chr19	47705770	G	A	PASS	0/1	0/1	1/1	0/1	intron_variant	MODIFIER	GTDC1	GTDC1	transcript	XM_038565117.1	protein_coding	4	c.522-18698C>T		-1	-1	-1	-1	-1	-1	0
chr19	47705770	G	A	PASS	0/1	0/1	1/1	0/1	intron_variant	MODIFIER	GTDC1	GTDC1	transcript	XM_038565128.1	protein_coding	4	c.522-54525C>T		-1	-1	-1	-1	-1	-1	0
chr19	47705770	G	A	PASS	0/1	0/1	1/1	0/1	intron_variant	MODIFIER	GTDC1	GTDC1	transcript	XM_038565124.1	protein_coding	5	c.765-18698C>T		-1	-1	-1	-1	-1	-1	0
chr19	47705770	G	A	PASS	0/1	0/1	1/1	0/1	intron_variant	MODIFIER	GTDC1	GTDC1	transcript	XM_038565129.1	protein_coding	5	c.765-54525C>T		-1	-1	-1	-1	-1	-1	0
chr19	48199353	CG	C	PASS	0/0	0/0	1/1	0/0	upstream_gene_variant	MODIFIER	LOC119864491	LOC119864491	transcript	XR_005374282.1	pseudogene	-1	n.-412delG		-1	-1	-1	-1	-1	-1	412
chr19	48199353	CG	C	PASS	0/0	0/0	1/1	0/0	upstream_gene_variant	MODIFIER	LOC119864491	LOC119864491	transcript	XR_005374283.1	pseudogene	-1	n.-87delG		-1	-1	-1	-1	-1	-1	87
chr19	48199353	CG	C	PASS	0/0	0/0	1/1	0/0	intron_variant	MODIFIER	ZEB2	ZEB2	transcript	XM_038565130.1	protein_coding	1	c.16-445delC		-1	-1	-1	-1	-1	-1	0
chr19	48199353	CG	C	PASS	0/0	0/0	1/1	0/0	intron_variant	MODIFIER	ZEB2	ZEB2	transcript	XM_038565134.1	protein_coding	1	c.-69-445delC		-1	-1	-1	-1	-1	-1	0
chr19	48199353	CG	C	PASS	0/0	0/0	1/1	0/0	intron_variant	MODIFIER	ZEB2	ZEB2	transcript	XM_038565132.1	protein_coding	1	c.-69-445delC		-1	-1	-1	-1	-1	-1	0
chr19	48199353	CG	C	PASS	0/0	0/0	1/1	0/0	intron_variant	MODIFIER	ZEB2	ZEB2	transcript	XM_038565133.1	protein_coding	2	c.-69-445delC		-1	-1	-1	-1	-1	-1	0
chr19	50883584	A	G	PASS	0/1	0/1	1/1	0/1	intergenic_region	MODIFIER	LOC119864495-LOC119864404	LOC119864495-LOC119864404	intergenic_region	LOC119864495-LOC119864404		-1	n.50883584A>G		-1	-1	-1	-1	-1	-1	0
chr19	51914716	C	T	PASS	0/1	0/1	1/1	0/1	intergenic_region	MODIFIER	MBD5-LOC111091200	MBD5-LOC111091200	intergenic_region	MBD5-LOC111091200		-1	n.51914716C>T		-1	-1	-1	-1	-1	-1	0
chr19	54810329	G	A	PASS	0/1	0/1	1/1	0/1	intron_variant	MODIFIER	LOC119864503	LOC119864503	transcript	XM_038565203.1	protein_coding	1	c.46-13384C>T		-1	-1	-1	-1	-1	-1	0
chr19	54810329	G	A	PASS	0/1	0/1	1/1	0/1	intron_variant	MODIFIER	LOC119864503	LOC119864503	transcript	XM_038565202.1	protein_coding	2	c.94-13384C>T		-1	-1	-1	-1	-1	-1	0
chr20	26622447	A	ACGGGAGGAG	PASS	0/0	0/0	1/1	0/0	intergenic_region	MODIFIER	LOC100683963-ADAMTS9	LOC100683963-ADAMTS9	intergenic_region	LOC100683963-ADAMTS9		-1	n.26622447_26622448insCGGGAGGAG		-1	-1	-1	-1	-1	-1	0
chr21	14192680	G	A	PASS	0/0	0/0	1/1	0/0	intron_variant	MODIFIER	DLG2	DLG2	transcript	XM_038568453.1	protein_coding	3	c.297+11189G>A		-1	-1	-1	-1	-1	-1	0
chr21	14192680	G	A	PASS	0/0	0/0	1/1	0/0	intron_variant	MODIFIER	DLG2	DLG2	transcript	XM_038568427.1	protein_coding	3	c.186+11189G>A		-1	-1	-1	-1	-1	-1	0
chr21	14192680	G	A	PASS	0/0	0/0	1/1	0/0	intron_variant	MODIFIER	DLG2	DLG2	transcript	XM_038568428.1	protein_coding	3	c.297+11189G>A		-1	-1	-1	-1	-1	-1	0
chr21	14192680	G	A	PASS	0/0	0/0	1/1	0/0	intron_variant	MODIFIER	DLG2	DLG2	transcript	XM_038568429.1	protein_coding	3	c.297+11189G>A		-1	-1	-1	-1	-1	-1	0
chr21	14192680	G	A	PASS	0/0	0/0	1/1	0/0	intron_variant	MODIFIER	DLG2	DLG2	transcript	XM_038568420.1	protein_coding	3	c.297+11189G>A		-1	-1	-1	-1	-1	-1	0
chr21	14192680	G	A	PASS	0/0	0/0	1/1	0/0	intron_variant	MODIFIER	DLG2	DLG2	transcript	XM_038568421.1	protein_coding	3	c.297+11189G>A		-1	-1	-1	-1	-1	-1	0
chr21	14192680	G	A	PASS	0/0	0/0	1/1	0/0	intron_variant	MODIFIER	DLG2	DLG2	transcript	XM_038568422.1	protein_coding	3	c.297+11189G>A		-1	-1	-1	-1	-1	-1	0
chr21	14192680	G	A	PASS	0/0	0/0	1/1	0/0	intron_variant	MODIFIER	DLG2	DLG2	transcript	XM_038568423.1	protein_coding	3	c.297+11189G>A		-1	-1	-1	-1	-1	-1	0
chr21	14192680	G	A	PASS	0/0	0/0	1/1	0/0	intron_variant	MODIFIER	DLG2	DLG2	transcript	XM_038568424.1	protein_coding	3	c.297+11189G>A		-1	-1	-1	-1	-1	-1	0
chr21	14192680	G	A	PASS	0/0	0/0	1/1	0/0	intron_variant	MODIFIER	DLG2	DLG2	transcript	XM_038568430.1	protein_coding	3	c.297+11189G>A		-1	-1	-1	-1	-1	-1	0
chr21	14192680	G	A	PASS	0/0	0/0	1/1	0/0	intron_variant	MODIFIER	DLG2	DLG2	transcript	XM_038568425.1	protein_coding	3	c.297+11189G>A		-1	-1	-1	-1	-1	-1	0
chr21	14192680	G	A	PASS	0/0	0/0	1/1	0/0	intron_variant	MODIFIER	DLG2	DLG2	transcript	XM_038568426.1	protein_coding	3	c.297+11189G>A		-1	-1	-1	-1	-1	-1	0
chr21	29719411	A	T	PASS	0/0	0/0	1/1	0/0	intergenic_region	MODIFIER	LOC119864894-OR56A3E	LOC119864894-OR56A3E	intergenic_region	LOC119864894-OR56A3E		-1	n.29719411A>T		-1	-1	-1	-1	-1	-1	0
chr21	33262353	G	A	PASS	0/0	0/0	1/1	0/0	upstream_gene_variant	MODIFIER	LOC106560196	LOC106560196	transcript	XR_005375370.1	pseudogene	-1	n.-320G>A		-1	-1	-1	-1	-1	-1	320
chr21	33262353	G	A	PASS	0/0	0/0	1/1	0/0	intergenic_region	MODIFIER	TMEM41B-LOC106560196	TMEM41B-LOC106560196	intergenic_region	TMEM41B-LOC106560196		-1	n.33262353G>A		-1	-1	-1	-1	-1	-1	0
chr21	46138138	CAT	C	PASS	0/0	0/0	1/1	0/0	intergenic_region	MODIFIER	LOC106560181-LOC100686969	LOC106560181-LOC100686969	intergenic_region	LOC106560181-LOC100686969		-1	n.46138139_46138140delAT		-1	-1	-1	-1	-1	-1	0
chr23	23448974	C	T	PASS	0/0	0/0	1/1	0/0	intron_variant	MODIFIER	LOC111091914	LOC111091914	transcript	XR_005376966.1	pseudogene	3	n.3210+66573G>A		-1	-1	-1	-1	-1	-1	0
chr23	23448974	C	T	PASS	0/0	0/0	1/1	0/0	intron_variant	MODIFIER	LOC111091914	LOC111091914	transcript	XR_005376967.1	pseudogene	3	n.3167+66573G>A		-1	-1	-1	-1	-1	-1	0
chr23	23448975	A	T	PASS	0/0	0/0	1/1	0/0	intron_variant	MODIFIER	LOC111091914	LOC111091914	transcript	XR_005376966.1	pseudogene	3	n.3210+66572T>A		-1	-1	-1	-1	-1	-1	0
chr23	23448975	A	T	PASS	0/0	0/0	1/1	0/0	intron_variant	MODIFIER	LOC111091914	LOC111091914	transcript	XR_005376967.1	pseudogene	3	n.3167+66572T>A		-1	-1	-1	-1	-1	-1	0
chr23	44351479	T	G	PASS	0/0	0/0	1/1	0/0	upstream_gene_variant	MODIFIER	GYG1	GYG1	transcript	XM_038571168.1	protein_coding	-1	c.-654T>G		-1	-1	-1	-1	-1	-1	639
chr23	44351479	T	G	PASS	0/0	0/0	1/1	0/0	upstream_gene_variant	MODIFIER	GYG1	GYG1	transcript	XM_038571170.1	protein_coding	-1	c.-654T>G		-1	-1	-1	-1	-1	-1	639
chr23	44351479	T	G	PASS	0/0	0/0	1/1	0/0	upstream_gene_variant	MODIFIER	GYG1	GYG1	transcript	XM_038571172.1	protein_coding	-1	c.-670T>G		-1	-1	-1	-1	-1	-1	654
chr23	44351479	T	G	PASS	0/0	0/0	1/1	0/0	intron_variant	MODIFIER	GYG1	GYG1	transcript	XM_038571169.1	protein_coding	1	c.60+1210T>G		-1	-1	-1	-1	-1	-1	0
chr23	44351479	T	G	PASS	0/0	0/0	1/1	0/0	intron_variant	MODIFIER	GYG1	GYG1	transcript	XM_038571171.1	protein_coding	1	c.7+718T>G		-1	-1	-1	-1	-1	-1	0
chr23	44351479	T	G	PASS	0/0	0/0	1/1	0/0	intron_variant	MODIFIER	GYG1	GYG1	transcript	XM_038571173.1	protein_coding	1	c.-127+718T>G		-1	-1	-1	-1	-1	-1	0
chr24	682969	A	G	PASS	0/1	1/1	1/1	0/1	intergenic_region	MODIFIER	NXT1-LOC111092188	NXT1-LOC111092188	intergenic_region	NXT1-LOC111092188		-1	n.682969A>G		-1	-1	-1	-1	-1	-1	0
chr24	906429	C	T	PASS	0/1	1/1	1/1	0/1	upstream_gene_variant	MODIFIER	LOC111092131	LOC111092131	transcript	XR_005377443.1	pseudogene	-1	n.-3914C>T		-1	-1	-1	-1	-1	-1	3914
chr24	906429	C	T	PASS	0/1	1/1	1/1	0/1	intergenic_region	MODIFIER	LOC111092130-LOC111092131	LOC111092130-LOC111092131	intergenic_region	LOC111092130-LOC111092131		-1	n.906429C>T		-1	-1	-1	-1	-1	-1	0
chr24	8025784	TCAACTA	T	PASS	0/1	1/1	1/1	0/1	intron_variant	MODIFIER	MACROD2	MACROD2	transcript	XM_038571576.1	protein_coding	5	c.419-32827_419-32822delTAGTTG		-1	-1	-1	-1	-1	-1	0
chr24	8025784	TCAACTA	T	PASS	0/1	1/1	1/1	0/1	intron_variant	MODIFIER	MACROD2	MACROD2	transcript	XM_038571578.1	protein_coding	5	c.419-32827_419-32822delTAGTTG		-1	-1	-1	-1	-1	-1	0
chr24	8025784	TCAACTA	T	PASS	0/1	1/1	1/1	0/1	intron_variant	MODIFIER	MACROD2	MACROD2	transcript	XM_038571579.1	protein_coding	4	c.302-32827_302-32822delTAGTTG		-1	-1	-1	-1	-1	-1	0
chr24	8025784	TCAACTA	T	PASS	0/1	1/1	1/1	0/1	intron_variant	MODIFIER	MACROD2	MACROD2	transcript	XM_038571577.1	protein_coding	5	c.359-32827_359-32822delTAGTTG		-1	-1	-1	-1	-1	-1	0
chr24	13245175	C	T	PASS	0/1	0/1	1/1	0/1	intron_variant	MODIFIER	PLCB4	PLCB4	transcript	XM_038571633.1	protein_coding	27	c.2525-2290G>A		-1	-1	-1	-1	-1	-1	0
chr24	13245175	C	T	PASS	0/1	0/1	1/1	0/1	intron_variant	MODIFIER	PLCB4	PLCB4	transcript	XM_038571643.1	protein_coding	25	c.2525-2290G>A		-1	-1	-1	-1	-1	-1	0
chr24	13245175	C	T	PASS	0/1	0/1	1/1	0/1	intron_variant	MODIFIER	PLCB4	PLCB4	transcript	XM_038571642.1	protein_coding	26	c.2525-2290G>A		-1	-1	-1	-1	-1	-1	0
chr24	13245175	C	T	PASS	0/1	0/1	1/1	0/1	intron_variant	MODIFIER	PLCB4	PLCB4	transcript	XM_038571641.1	protein_coding	26	c.2525-2290G>A		-1	-1	-1	-1	-1	-1	0
chr24	13245175	C	T	PASS	0/1	0/1	1/1	0/1	intron_variant	MODIFIER	PLCB4	PLCB4	transcript	XM_038571635.1	protein_coding	28	c.2525-2290G>A		-1	-1	-1	-1	-1	-1	0
chr24	13245175	C	T	PASS	0/1	0/1	1/1	0/1	intron_variant	MODIFIER	PLCB4	PLCB4	transcript	XM_038571638.1	protein_coding	28	c.2525-2290G>A		-1	-1	-1	-1	-1	-1	0
chr24	13245175	C	T	PASS	0/1	0/1	1/1	0/1	intron_variant	MODIFIER	PLCB4	PLCB4	transcript	XM_038571640.1	protein_coding	29	c.2525-2290G>A		-1	-1	-1	-1	-1	-1	0
chr24	13245175	C	T	PASS	0/1	0/1	1/1	0/1	intron_variant	MODIFIER	PLCB4	PLCB4	transcript	XM_038571636.1	protein_coding	28	c.2525-2290G>A		-1	-1	-1	-1	-1	-1	0
chr24	13245175	C	T	PASS	0/1	0/1	1/1	0/1	intron_variant	MODIFIER	PLCB4	PLCB4	transcript	XM_038571634.1	protein_coding	27	c.2525-2290G>A		-1	-1	-1	-1	-1	-1	0
chr24	13245175	C	T	PASS	0/1	0/1	1/1	0/1	intron_variant	MODIFIER	PLCB4	PLCB4	transcript	XM_038571639.1	protein_coding	28	c.2525-2290G>A		-1	-1	-1	-1	-1	-1	0
chr24	13245175	C	T	PASS	0/1	0/1	1/1	0/1	intron_variant	MODIFIER	PLCB4	PLCB4	transcript	XM_038571637.1	protein_coding	27	c.2525-2290G>A		-1	-1	-1	-1	-1	-1	0
chr24	15803209	A	G	PASS	0/1	0/1	1/1	0/1	non_coding_transcript_exon_variant	MODIFIER	LOC119865627	LOC119865627	transcript	XR_005377636.1	pseudogene	2	n.85A>G		-1	-1	-1	-1	-1	-1	0
chr24	19507581	T	G	PASS	0/1	0/1	1/1	0/1	upstream_gene_variant	MODIFIER	LOC119865632	LOC119865632	transcript	XR_005377677.1	pseudogene	-1	n.-396A>C		-1	-1	-1	-1	-1	-1	396
chr24	19507581	T	G	PASS	0/1	0/1	1/1	0/1	intron_variant	MODIFIER	PDYN	PDYN	transcript	XM_038571797.1	protein_coding	3	c.130-183T>G		-1	-1	-1	-1	-1	-1	0
chr24	19507581	T	G	PASS	0/1	0/1	1/1	0/1	intron_variant	MODIFIER	PDYN	PDYN	transcript	XM_038571799.1	protein_coding	3	c.130-183T>G		-1	-1	-1	-1	-1	-1	0
chr24	19507581	T	G	PASS	0/1	0/1	1/1	0/1	intron_variant	MODIFIER	PDYN	PDYN	transcript	XM_038571806.1	protein_coding	2	c.130-183T>G		-1	-1	-1	-1	-1	-1	0
chr24	19507581	T	G	PASS	0/1	0/1	1/1	0/1	intron_variant	MODIFIER	PDYN	PDYN	transcript	XM_038571801.1	protein_coding	2	c.130-183T>G		-1	-1	-1	-1	-1	-1	0
chr24	19507581	T	G	PASS	0/1	0/1	1/1	0/1	intron_variant	MODIFIER	PDYN	PDYN	transcript	XM_038571805.1	protein_coding	2	c.130-183T>G		-1	-1	-1	-1	-1	-1	0
chr24	19507581	T	G	PASS	0/1	0/1	1/1	0/1	intron_variant	MODIFIER	PDYN	PDYN	transcript	XM_038571798.1	protein_coding	3	c.130-183T>G		-1	-1	-1	-1	-1	-1	0
chr24	19507581	T	G	PASS	0/1	0/1	1/1	0/1	intron_variant	MODIFIER	PDYN	PDYN	transcript	XM_038571802.1	protein_coding	2	c.130-183T>G		-1	-1	-1	-1	-1	-1	0
chr24	19507581	T	G	PASS	0/1	0/1	1/1	0/1	intron_variant	MODIFIER	PDYN	PDYN	transcript	XM_038571803.1	protein_coding	2	c.130-183T>G		-1	-1	-1	-1	-1	-1	0
chr24	19507581	T	G	PASS	0/1	0/1	1/1	0/1	intron_variant	MODIFIER	PDYN	PDYN	transcript	XM_038571800.1	protein_coding	2	c.130-183T>G		-1	-1	-1	-1	-1	-1	0
chr24	19958856	G	T	PASS	1/1	0/1	1/1	1/1	intron_variant	MODIFIER	LOC609513	LOC609513	transcript	XM_038571822.1	protein_coding	2	c.74-1172G>T		-1	-1	-1	-1	-1	-1	0
chr24	19958856	G	T	PASS	1/1	0/1	1/1	1/1	intron_variant	MODIFIER	LOC609513	LOC609513	transcript	XM_038571823.1	protein_coding	2	c.74-1172G>T		-1	-1	-1	-1	-1	-1	0
chr24	19958856	G	T	PASS	1/1	0/1	1/1	1/1	intron_variant	MODIFIER	LOC609513	LOC609513	transcript	XM_038571824.1	protein_coding	2	c.74-1172G>T		-1	-1	-1	-1	-1	-1	0
chr24	19958856	G	T	PASS	1/1	0/1	1/1	1/1	intron_variant	MODIFIER	LOC609513	LOC609513	transcript	XM_038571826.1	protein_coding	2	c.74-1172G>T		-1	-1	-1	-1	-1	-1	0
chr24	22357748	C	T	PASS	0/1	0/1	1/1	0/1	intron_variant	MODIFIER	NOL4L	NOL4L	transcript	XR_005377750.1	pseudogene	4	n.980-17250G>A		-1	-1	-1	-1	-1	-1	0
chr24	22357748	C	T	PASS	0/1	0/1	1/1	0/1	intron_variant	MODIFIER	LOC111092186	LOC111092186	transcript	XR_005377755.1	pseudogene	1	n.1838-373C>T		-1	-1	-1	-1	-1	-1	0
chr24	22357748	C	T	PASS	0/1	0/1	1/1	0/1	intron_variant	MODIFIER	NOL4L	NOL4L	transcript	XR_005377749.1	pseudogene	4	n.511-17250G>A		-1	-1	-1	-1	-1	-1	0
chr24	22357748	C	T	PASS	0/1	0/1	1/1	0/1	intron_variant	MODIFIER	NOL4L	NOL4L	transcript	XR_005377748.1	pseudogene	4	n.562-17250G>A		-1	-1	-1	-1	-1	-1	0
chr24	22357748	C	T	PASS	0/1	0/1	1/1	0/1	intron_variant	MODIFIER	NOL4L	NOL4L	transcript	XR_005377747.1	pseudogene	4	n.587-17250G>A		-1	-1	-1	-1	-1	-1	0
chr24	22357748	C	T	PASS	0/1	0/1	1/1	0/1	intron_variant	MODIFIER	NOL4L	NOL4L	transcript	XR_005377751.1	pseudogene	4	n.496-17250G>A		-1	-1	-1	-1	-1	-1	0
chr24	22357748	C	T	PASS	0/1	0/1	1/1	0/1	intron_variant	MODIFIER	NOL4L	NOL4L	transcript	XR_005377745.1	pseudogene	4	n.700-17250G>A		-1	-1	-1	-1	-1	-1	0
chr24	22357748	C	T	PASS	0/1	0/1	1/1	0/1	intron_variant	MODIFIER	NOL4L	NOL4L	transcript	XR_005377746.1	pseudogene	4	n.714-17250G>A		-1	-1	-1	-1	-1	-1	0
chr24	27702323	C	T	PASS	0/1	1/1	1/1	0/1	intergenic_region	MODIFIER	LOC111092221-SLC32A1	LOC111092221-SLC32A1	intergenic_region	LOC111092221-SLC32A1		-1	n.27702323C>T		-1	-1	-1	-1	-1	-1	0
chr24	27855946	G	A	PASS	0/1	1/1	1/1	0/1	missense_variant	MODERATE	PPP1R16B	PPP1R16B	transcript	XM_038572310.1	protein_coding	9	c.1115G>A	p.Arg372Gln	1147	5896	1115	1707	372	568	0
chr24	27855946	G	A	PASS	0/1	1/1	1/1	0/1	missense_variant	MODERATE	PPP1R16B	PPP1R16B	transcript	XM_038572311.1	protein_coding	9	c.1111G>A	p.Gly371Arg	1147	1621	1111	1449	371	482	0
chr24	28194466	C	T	PASS	0/1	1/1	1/1	0/1	intergenic_region	MODIFIER	LOC111092183-LOC111092170	LOC111092183-LOC111092170	intergenic_region	LOC111092183-LOC111092170		-1	n.28194466C>T		-1	-1	-1	-1	-1	-1	0
chr24	29447352	G	A	PASS	0/1	1/1	1/1	0/1	intergenic_region	MODIFIER	MAFB-LOC102152405	MAFB-LOC102152405	intergenic_region	MAFB-LOC102152405		-1	n.29447352G>A		-1	-1	-1	-1	-1	-1	0
chr24	30328511	C	A	PASS	0/1	1/1	1/1	0/1	intergenic_region	MODIFIER	LOC106557658-LOC111092260	LOC106557658-LOC111092260	intergenic_region	LOC106557658-LOC111092260		-1	n.30328511C>A		-1	-1	-1	-1	-1	-1	0
chr24	30767286	C	T	PASS	0/1	1/1	1/1	0/1	intron_variant	MODIFIER	PTPRT	PTPRT	transcript	XM_038572340.1	protein_coding	17	c.2399+10083G>A		-1	-1	-1	-1	-1	-1	0
chr24	30767286	C	T	PASS	0/1	1/1	1/1	0/1	intron_variant	MODIFIER	PTPRT	PTPRT	transcript	XM_038572341.1	protein_coding	16	c.2342+10083G>A		-1	-1	-1	-1	-1	-1	0
chr24	30894211	C	T	PASS	0/1	1/1	1/1	0/1	intron_variant	MODIFIER	PTPRT	PTPRT	transcript	XM_038572340.1	protein_coding	11	c.1862-1389G>A		-1	-1	-1	-1	-1	-1	0
chr24	30894211	C	T	PASS	0/1	1/1	1/1	0/1	intron_variant	MODIFIER	PTPRT	PTPRT	transcript	XM_038572341.1	protein_coding	11	c.1862-1389G>A		-1	-1	-1	-1	-1	-1	0
chr24	31042746	TTC	T	PASS	0/1	1/1	1/1	0/1	intron_variant	MODIFIER	PTPRT	PTPRT	transcript	XM_038572340.1	protein_coding	7	c.1154-30315_1154-30314delGA		-1	-1	-1	-1	-1	-1	0
chr24	31042746	TTC	T	PASS	0/1	1/1	1/1	0/1	intron_variant	MODIFIER	PTPRT	PTPRT	transcript	XM_038572341.1	protein_coding	7	c.1154-30315_1154-30314delGA		-1	-1	-1	-1	-1	-1	0
chr24	31054180	G	A	PASS	0/1	1/1	1/1	0/1	intron_variant	MODIFIER	PTPRT	PTPRT	transcript	XM_038572340.1	protein_coding	7	c.1154-41747C>T		-1	-1	-1	-1	-1	-1	0
chr24	31054180	G	A	PASS	0/1	1/1	1/1	0/1	intron_variant	MODIFIER	PTPRT	PTPRT	transcript	XM_038572341.1	protein_coding	7	c.1154-41747C>T		-1	-1	-1	-1	-1	-1	0
chr24	31057251	CCTCT	C	PASS	0/1	1/1	1/1	0/1	intron_variant	MODIFIER	PTPRT	PTPRT	transcript	XM_038572340.1	protein_coding	7	c.1154-44822_1154-44819delAGAG		-1	-1	-1	-1	-1	-1	0
chr24	31057251	CCTCT	C	PASS	0/1	1/1	1/1	0/1	intron_variant	MODIFIER	PTPRT	PTPRT	transcript	XM_038572341.1	protein_coding	7	c.1154-44822_1154-44819delAGAG		-1	-1	-1	-1	-1	-1	0
chr24	31188638	G	A	PASS	0/1	1/1	1/1	0/1	intron_variant	MODIFIER	PTPRT	PTPRT	transcript	XM_038572340.1	protein_coding	7	c.1153+12791C>T		-1	-1	-1	-1	-1	-1	0
chr24	31188638	G	A	PASS	0/1	1/1	1/1	0/1	intron_variant	MODIFIER	PTPRT	PTPRT	transcript	XM_038572341.1	protein_coding	7	c.1153+12791C>T		-1	-1	-1	-1	-1	-1	0
chr24	31208473	G	T	PASS	0/1	1/1	1/1	0/1	intron_variant	MODIFIER	PTPRT	PTPRT	transcript	XM_038572340.1	protein_coding	6	c.860-6751C>A		-1	-1	-1	-1	-1	-1	0
chr24	31208473	G	T	PASS	0/1	1/1	1/1	0/1	intron_variant	MODIFIER	PTPRT	PTPRT	transcript	XM_038572341.1	protein_coding	6	c.860-6751C>A		-1	-1	-1	-1	-1	-1	0
chr24	31209203	A	T	PASS	0/1	1/1	1/1	0/1	intron_variant	MODIFIER	PTPRT	PTPRT	transcript	XM_038572340.1	protein_coding	6	c.860-7481T>A		-1	-1	-1	-1	-1	-1	0
chr24	31209203	A	T	PASS	0/1	1/1	1/1	0/1	intron_variant	MODIFIER	PTPRT	PTPRT	transcript	XM_038572341.1	protein_coding	6	c.860-7481T>A		-1	-1	-1	-1	-1	-1	0
chr24	31214140	C	T	PASS	0/1	1/1	1/1	0/1	intron_variant	MODIFIER	PTPRT	PTPRT	transcript	XM_038572340.1	protein_coding	6	c.860-12418G>A		-1	-1	-1	-1	-1	-1	0
chr24	31214140	C	T	PASS	0/1	1/1	1/1	0/1	intron_variant	MODIFIER	PTPRT	PTPRT	transcript	XM_038572341.1	protein_coding	6	c.860-12418G>A		-1	-1	-1	-1	-1	-1	0
chr24	31221632	A	G	PASS	0/1	1/1	1/1	0/1	intron_variant	MODIFIER	PTPRT	PTPRT	transcript	XM_038572340.1	protein_coding	6	c.860-19910T>C		-1	-1	-1	-1	-1	-1	0
chr24	31221632	A	G	PASS	0/1	1/1	1/1	0/1	intron_variant	MODIFIER	PTPRT	PTPRT	transcript	XM_038572341.1	protein_coding	6	c.860-19910T>C		-1	-1	-1	-1	-1	-1	0
chr24	31223721	A	G	PASS	0/1	1/1	1/1	0/1	intron_variant	MODIFIER	PTPRT	PTPRT	transcript	XM_038572340.1	protein_coding	6	c.860-21999T>C		-1	-1	-1	-1	-1	-1	0
chr24	31223721	A	G	PASS	0/1	1/1	1/1	0/1	intron_variant	MODIFIER	PTPRT	PTPRT	transcript	XM_038572341.1	protein_coding	6	c.860-21999T>C		-1	-1	-1	-1	-1	-1	0
chr24	31223862	A	T	PASS	0/1	1/1	1/1	0/1	intron_variant	MODIFIER	PTPRT	PTPRT	transcript	XM_038572340.1	protein_coding	6	c.860-22140T>A		-1	-1	-1	-1	-1	-1	0
chr24	31223862	A	T	PASS	0/1	1/1	1/1	0/1	intron_variant	MODIFIER	PTPRT	PTPRT	transcript	XM_038572341.1	protein_coding	6	c.860-22140T>A		-1	-1	-1	-1	-1	-1	0
chr24	31223886	A	T	PASS	0/1	1/1	1/1	0/1	intron_variant	MODIFIER	PTPRT	PTPRT	transcript	XM_038572340.1	protein_coding	6	c.860-22164T>A		-1	-1	-1	-1	-1	-1	0
chr24	31223886	A	T	PASS	0/1	1/1	1/1	0/1	intron_variant	MODIFIER	PTPRT	PTPRT	transcript	XM_038572341.1	protein_coding	6	c.860-22164T>A		-1	-1	-1	-1	-1	-1	0
chr24	31224053	C	T	PASS	0/1	1/1	1/1	0/1	intron_variant	MODIFIER	PTPRT	PTPRT	transcript	XM_038572340.1	protein_coding	6	c.860-22331G>A		-1	-1	-1	-1	-1	-1	0
chr24	31224053	C	T	PASS	0/1	1/1	1/1	0/1	intron_variant	MODIFIER	PTPRT	PTPRT	transcript	XM_038572341.1	protein_coding	6	c.860-22331G>A		-1	-1	-1	-1	-1	-1	0
chr24	31225574	TA	T	PASS	0/1	1/1	1/1	0/1	intron_variant	MODIFIER	PTPRT	PTPRT	transcript	XM_038572340.1	protein_coding	6	c.860-23853delT		-1	-1	-1	-1	-1	-1	0
chr24	31225574	TA	T	PASS	0/1	1/1	1/1	0/1	intron_variant	MODIFIER	PTPRT	PTPRT	transcript	XM_038572341.1	protein_coding	6	c.860-23853delT		-1	-1	-1	-1	-1	-1	0
chr24	31225626	G	A	PASS	0/1	1/1	1/1	0/1	intron_variant	MODIFIER	PTPRT	PTPRT	transcript	XM_038572340.1	protein_coding	6	c.860-23904C>T		-1	-1	-1	-1	-1	-1	0
chr24	31225626	G	A	PASS	0/1	1/1	1/1	0/1	intron_variant	MODIFIER	PTPRT	PTPRT	transcript	XM_038572341.1	protein_coding	6	c.860-23904C>T		-1	-1	-1	-1	-1	-1	0
chr24	31225697	G	A	PASS	0/1	1/1	1/1	0/1	intron_variant	MODIFIER	PTPRT	PTPRT	transcript	XM_038572340.1	protein_coding	6	c.860-23975C>T		-1	-1	-1	-1	-1	-1	0
chr24	31225697	G	A	PASS	0/1	1/1	1/1	0/1	intron_variant	MODIFIER	PTPRT	PTPRT	transcript	XM_038572341.1	protein_coding	6	c.860-23975C>T		-1	-1	-1	-1	-1	-1	0
chr24	31455272	G	C	PASS	0/1	1/1	1/1	0/1	intron_variant	MODIFIER	PTPRT	PTPRT	transcript	XM_038572340.1	protein_coding	1	c.89-69209C>G		-1	-1	-1	-1	-1	-1	0
chr24	31455272	G	C	PASS	0/1	1/1	1/1	0/1	intron_variant	MODIFIER	PTPRT	PTPRT	transcript	XM_038572341.1	protein_coding	1	c.89-69209C>G		-1	-1	-1	-1	-1	-1	0
chr24	31467778	A	T	PASS	0/1	1/1	1/1	0/1	intron_variant	MODIFIER	PTPRT	PTPRT	transcript	XM_038572340.1	protein_coding	1	c.89-81715T>A		-1	-1	-1	-1	-1	-1	0
chr24	31467778	A	T	PASS	0/1	1/1	1/1	0/1	intron_variant	MODIFIER	PTPRT	PTPRT	transcript	XM_038572341.1	protein_coding	1	c.89-81715T>A		-1	-1	-1	-1	-1	-1	0
chr24	31588569	AC	A	PASS	0/1	1/1	1/1	0/1	intron_variant	MODIFIER	PTPRT	PTPRT	transcript	XM_038572340.1	protein_coding	1	c.88+57739delG		-1	-1	-1	-1	-1	-1	0
chr24	31588569	AC	A	PASS	0/1	1/1	1/1	0/1	intron_variant	MODIFIER	PTPRT	PTPRT	transcript	XM_038572341.1	protein_coding	1	c.88+57739delG		-1	-1	-1	-1	-1	-1	0
chr24	31673807	G	A	PASS	0/1	1/1	1/1	0/1	intergenic_region	MODIFIER	PTPRT-LOC119877478	PTPRT-LOC119877478	intergenic_region	PTPRT-LOC119877478		-1	n.31673807G>A		-1	-1	-1	-1	-1	-1	0
chr24	31947813	G	A	PASS	0/1	1/1	1/1	0/1	intron_variant	MODIFIER	IFT52	IFT52	transcript	XM_038572367.1	protein_coding	10	c.950+2272G>A		-1	-1	-1	-1	-1	-1	0
chr24	31947813	G	A	PASS	0/1	1/1	1/1	0/1	intron_variant	MODIFIER	IFT52	IFT52	transcript	XM_038572366.1	protein_coding	10	c.923+2272G>A		-1	-1	-1	-1	-1	-1	0
chr24	31947813	G	A	PASS	0/1	1/1	1/1	0/1	intron_variant	MODIFIER	IFT52	IFT52	transcript	XM_038572368.1	protein_coding	8	c.668+2272G>A		-1	-1	-1	-1	-1	-1	0
chr24	31947813	G	A	PASS	0/1	1/1	1/1	0/1	intron_variant	MODIFIER	IFT52	IFT52	transcript	XM_038572369.1	protein_coding	5	c.272+2272G>A		-1	-1	-1	-1	-1	-1	0
chr24	31978956	C	T	PASS	0/1	1/1	1/1	0/1	intron_variant	MODIFIER	MYBL2	MYBL2	transcript	XM_038572359.1	protein_coding	5	c.545+1379C>T		-1	-1	-1	-1	-1	-1	0
chr24	31978956	C	T	PASS	0/1	1/1	1/1	0/1	intron_variant	MODIFIER	MYBL2	MYBL2	transcript	XM_038572360.1	protein_coding	5	c.545+1379C>T		-1	-1	-1	-1	-1	-1	0
chr24	31978956	C	T	PASS	0/1	1/1	1/1	0/1	intron_variant	MODIFIER	MYBL2	MYBL2	transcript	XM_038572362.1	protein_coding	5	c.545+1379C>T		-1	-1	-1	-1	-1	-1	0
chr24	31978956	C	T	PASS	0/1	1/1	1/1	0/1	intron_variant	MODIFIER	MYBL2	MYBL2	transcript	XM_038572364.1	protein_coding	5	c.545+1379C>T		-1	-1	-1	-1	-1	-1	0
chr24	31978956	C	T	PASS	0/1	1/1	1/1	0/1	intron_variant	MODIFIER	MYBL2	MYBL2	transcript	XM_038572365.1	protein_coding	5	c.545+1379C>T		-1	-1	-1	-1	-1	-1	0
chr24	31978956	C	T	PASS	0/1	1/1	1/1	0/1	intron_variant	MODIFIER	MYBL2	MYBL2	transcript	XM_038572361.1	protein_coding	5	c.500+1379C>T		-1	-1	-1	-1	-1	-1	0
chr24	31978956	C	T	PASS	0/1	1/1	1/1	0/1	intron_variant	MODIFIER	MYBL2	MYBL2	transcript	XM_038572363.1	protein_coding	5	c.500+1379C>T		-1	-1	-1	-1	-1	-1	0
chr24	37095081	C	T	PASS	0/1	1/1	1/1	0/1	intron_variant	MODIFIER	RNF114	RNF114	transcript	XM_038572575.1	protein_coding	2	c.292-795C>T		-1	-1	-1	-1	-1	-1	0
chr24	46058957	A	C	PASS	0/0	0/0	1/1	0/0	intergenic_region	MODIFIER	LOC119877490-LOC111092160	LOC119877490-LOC111092160	intergenic_region	LOC119877490-LOC111092160		-1	n.46058957A>C		-1	-1	-1	-1	-1	-1	0
chr25	24262706	A	G	PASS	0/1	0/1	1/1	0/0	intergenic_region	MODIFIER	LOC119865931-HAND2	LOC119865931-HAND2	intergenic_region	LOC119865931-HAND2		-1	n.24262706A>G		-1	-1	-1	-1	-1	-1	0
chr25	39498154	C	A	PASS	0/0	0/0	1/1	0/0	intergenic_region	MODIFIER	LOC119866009-LOC102157117	LOC119866009-LOC102157117	intergenic_region	LOC119866009-LOC102157117		-1	n.39498154C>A		-1	-1	-1	-1	-1	-1	0
chr25	40784469	T	C	PASS	0/1	0/1	1/1	0/0	intron_variant	MODIFIER	DAW1	DAW1	transcript	XM_038574056.1	protein_coding	10	c.974-2994T>C		-1	-1	-1	-1	-1	-1	0
chr25	40784469	T	C	PASS	0/1	0/1	1/1	0/0	intron_variant	MODIFIER	DAW1	DAW1	transcript	XM_038574057.1	protein_coding	11	c.929-2994T>C		-1	-1	-1	-1	-1	-1	0
chr25	42359948	T	C	PASS	0/1	0/1	1/1	0/0	intron_variant	MODIFIER	TRIP12	TRIP12	transcript	XM_038574067.1	protein_coding	2	c.98+2372A>G		-1	-1	-1	-1	-1	-1	0
chr25	42359948	T	C	PASS	0/1	0/1	1/1	0/0	intron_variant	MODIFIER	TRIP12	TRIP12	transcript	XM_038574070.1	protein_coding	1	c.98+2372A>G		-1	-1	-1	-1	-1	-1	0
chr25	42359948	T	C	PASS	0/1	0/1	1/1	0/0	intron_variant	MODIFIER	TRIP12	TRIP12	transcript	XM_038574077.1	protein_coding	2	c.98+2372A>G		-1	-1	-1	-1	-1	-1	0
chr25	42359948	T	C	PASS	0/1	0/1	1/1	0/0	intron_variant	MODIFIER	TRIP12	TRIP12	transcript	XM_038574080.1	protein_coding	2	c.98+2372A>G		-1	-1	-1	-1	-1	-1	0
chr25	42359948	T	C	PASS	0/1	0/1	1/1	0/0	intron_variant	MODIFIER	TRIP12	TRIP12	transcript	XM_038574084.1	protein_coding	2	c.98+2372A>G		-1	-1	-1	-1	-1	-1	0
chr25	42359948	T	C	PASS	0/1	0/1	1/1	0/0	intron_variant	MODIFIER	TRIP12	TRIP12	transcript	XM_038574078.1	protein_coding	2	c.98+2372A>G		-1	-1	-1	-1	-1	-1	0
chr25	42359948	T	C	PASS	0/1	0/1	1/1	0/0	intron_variant	MODIFIER	TRIP12	TRIP12	transcript	XM_038574071.1	protein_coding	1	c.98+2372A>G		-1	-1	-1	-1	-1	-1	0
chr25	42359948	T	C	PASS	0/1	0/1	1/1	0/0	intron_variant	MODIFIER	TRIP12	TRIP12	transcript	XM_038574072.1	protein_coding	1	c.98+2372A>G		-1	-1	-1	-1	-1	-1	0
chr25	42359948	T	C	PASS	0/1	0/1	1/1	0/0	intron_variant	MODIFIER	TRIP12	TRIP12	transcript	XM_038574073.1	protein_coding	1	c.98+2372A>G		-1	-1	-1	-1	-1	-1	0
chr25	42359948	T	C	PASS	0/1	0/1	1/1	0/0	intron_variant	MODIFIER	TRIP12	TRIP12	transcript	XM_038574075.1	protein_coding	1	c.98+2372A>G		-1	-1	-1	-1	-1	-1	0
chr25	42359948	T	C	PASS	0/1	0/1	1/1	0/0	intron_variant	MODIFIER	TRIP12	TRIP12	transcript	XM_038574076.1	protein_coding	1	c.98+2372A>G		-1	-1	-1	-1	-1	-1	0
chr25	42359948	T	C	PASS	0/1	0/1	1/1	0/0	intron_variant	MODIFIER	TRIP12	TRIP12	transcript	XM_038574079.1	protein_coding	1	c.98+2372A>G		-1	-1	-1	-1	-1	-1	0
chr25	42359948	T	C	PASS	0/1	0/1	1/1	0/0	intron_variant	MODIFIER	TRIP12	TRIP12	transcript	XM_038574081.1	protein_coding	1	c.98+2372A>G		-1	-1	-1	-1	-1	-1	0
chr25	42359948	T	C	PASS	0/1	0/1	1/1	0/0	intron_variant	MODIFIER	TRIP12	TRIP12	transcript	XM_038574082.1	protein_coding	1	c.98+2372A>G		-1	-1	-1	-1	-1	-1	0
chr25	42359948	T	C	PASS	0/1	0/1	1/1	0/0	intron_variant	MODIFIER	TRIP12	TRIP12	transcript	XM_038574083.1	protein_coding	1	c.98+2372A>G		-1	-1	-1	-1	-1	-1	0
chr25	42359948	T	C	PASS	0/1	0/1	1/1	0/0	intron_variant	MODIFIER	TRIP12	TRIP12	transcript	XM_038574068.1	protein_coding	2	c.98+2372A>G		-1	-1	-1	-1	-1	-1	0
chr25	42359948	T	C	PASS	0/1	0/1	1/1	0/0	intron_variant	MODIFIER	TRIP12	TRIP12	transcript	XM_038574069.1	protein_coding	2	c.98+2372A>G		-1	-1	-1	-1	-1	-1	0
chr25	42423903	A	G	PASS	0/1	0/1	1/1	0/0	intron_variant	MODIFIER	FBXO36	FBXO36	transcript	XM_038574086.1	protein_coding	2	c.318+16615A>G		-1	-1	-1	-1	-1	-1	0
chr25	42423903	A	G	PASS	0/1	0/1	1/1	0/0	intron_variant	MODIFIER	FBXO36	FBXO36	transcript	XM_038574087.1	protein_coding	2	c.318+16615A>G		-1	-1	-1	-1	-1	-1	0
chr25	42423903	A	G	PASS	0/1	0/1	1/1	0/0	intron_variant	MODIFIER	FBXO36	FBXO36	transcript	XM_038574089.1	protein_coding	1	c.96+17094A>G		-1	-1	-1	-1	-1	-1	0
chr25	42684283	T	C	PASS	0/1	0/1	1/1	0/0	upstream_gene_variant	MODIFIER	LOC111092284	LOC111092284	transcript	XR_005378783.1	pseudogene	-1	n.-2238A>G		-1	-1	-1	-1	-1	-1	2238
chr25	42684283	T	C	PASS	0/1	0/1	1/1	0/0	intron_variant	MODIFIER	SP140	SP140	transcript	XM_038574103.1	protein_coding	14	c.1579+2229T>C		-1	-1	-1	-1	-1	-1	0
chr25	42684283	T	C	PASS	0/1	0/1	1/1	0/0	intron_variant	MODIFIER	SP140	SP140	transcript	XM_038574104.1	protein_coding	14	c.1576+2229T>C		-1	-1	-1	-1	-1	-1	0
chr25	42684283	T	C	PASS	0/1	0/1	1/1	0/0	intron_variant	MODIFIER	SP140	SP140	transcript	XM_038574106.1	protein_coding	14	c.1576+2229T>C		-1	-1	-1	-1	-1	-1	0
chr25	42684283	T	C	PASS	0/1	0/1	1/1	0/0	intron_variant	MODIFIER	SP140	SP140	transcript	XM_038574107.1	protein_coding	14	c.1573+2229T>C		-1	-1	-1	-1	-1	-1	0
chr25	42684283	T	C	PASS	0/1	0/1	1/1	0/0	intron_variant	MODIFIER	SP140	SP140	transcript	XM_038574108.1	protein_coding	14	c.1579+2229T>C		-1	-1	-1	-1	-1	-1	0
chr25	42684283	T	C	PASS	0/1	0/1	1/1	0/0	intron_variant	MODIFIER	SP140	SP140	transcript	XM_038574109.1	protein_coding	13	c.1513+2229T>C		-1	-1	-1	-1	-1	-1	0
chr25	42684283	T	C	PASS	0/1	0/1	1/1	0/0	intron_variant	MODIFIER	SP140	SP140	transcript	XM_038574110.1	protein_coding	13	c.1498+2229T>C		-1	-1	-1	-1	-1	-1	0
chr25	42684283	T	C	PASS	0/1	0/1	1/1	0/0	intron_variant	MODIFIER	SP140	SP140	transcript	XM_038574111.1	protein_coding	13	c.1495+2229T>C		-1	-1	-1	-1	-1	-1	0
chr25	42684283	T	C	PASS	0/1	0/1	1/1	0/0	intron_variant	MODIFIER	SP140	SP140	transcript	XM_038574112.1	protein_coding	13	c.1495+2229T>C		-1	-1	-1	-1	-1	-1	0
chr25	42684283	T	C	PASS	0/1	0/1	1/1	0/0	intron_variant	MODIFIER	SP140	SP140	transcript	XM_038574113.1	protein_coding	13	c.1495+2229T>C		-1	-1	-1	-1	-1	-1	0
chr25	42684283	T	C	PASS	0/1	0/1	1/1	0/0	intron_variant	MODIFIER	SP140	SP140	transcript	XM_038574114.1	protein_coding	12	c.1429+2229T>C		-1	-1	-1	-1	-1	-1	0
chr25	42684283	T	C	PASS	0/1	0/1	1/1	0/0	intron_variant	MODIFIER	SP140	SP140	transcript	XM_038574115.1	protein_coding	11	c.1348+2229T>C		-1	-1	-1	-1	-1	-1	0
chr25	42684283	T	C	PASS	0/1	0/1	1/1	0/0	intron_variant	MODIFIER	SP140	SP140	transcript	XM_038574117.1	protein_coding	11	c.1345+2229T>C		-1	-1	-1	-1	-1	-1	0
chr25	42684283	T	C	PASS	0/1	0/1	1/1	0/0	intron_variant	MODIFIER	SP140	SP140	transcript	XM_038574119.1	protein_coding	13	c.1213+2229T>C		-1	-1	-1	-1	-1	-1	0
chr25	42684283	T	C	PASS	0/1	0/1	1/1	0/0	intron_variant	MODIFIER	SP140	SP140	transcript	XM_038574118.1	protein_coding	14	c.1297+2229T>C		-1	-1	-1	-1	-1	-1	0
chr25	42684283	T	C	PASS	0/1	0/1	1/1	0/0	intron_variant	MODIFIER	SP140	SP140	transcript	XM_038574121.1	protein_coding	15	c.1198+2229T>C		-1	-1	-1	-1	-1	-1	0
chr25	42684283	T	C	PASS	0/1	0/1	1/1	0/0	intron_variant	MODIFIER	SP140	SP140	transcript	XM_038574123.1	protein_coding	15	c.1198+2229T>C		-1	-1	-1	-1	-1	-1	0
chr25	42684283	T	C	PASS	0/1	0/1	1/1	0/0	intron_variant	MODIFIER	SP140	SP140	transcript	XM_038574124.1	protein_coding	14	c.1198+2229T>C		-1	-1	-1	-1	-1	-1	0
chr25	42684283	T	C	PASS	0/1	0/1	1/1	0/0	intron_variant	MODIFIER	SP140	SP140	transcript	XM_038574120.1	protein_coding	14	c.1198+2229T>C		-1	-1	-1	-1	-1	-1	0
chr25	42684283	T	C	PASS	0/1	0/1	1/1	0/0	intron_variant	MODIFIER	SP140	SP140	transcript	XM_038574122.1	protein_coding	14	c.1198+2229T>C		-1	-1	-1	-1	-1	-1	0
chr25	42684283	T	C	PASS	0/1	0/1	1/1	0/0	intron_variant	MODIFIER	SP140	SP140	transcript	XM_038574126.1	protein_coding	13	c.1180+2229T>C		-1	-1	-1	-1	-1	-1	0
chr25	42684283	T	C	PASS	0/1	0/1	1/1	0/0	intron_variant	MODIFIER	SP140	SP140	transcript	XM_038574128.1	protein_coding	13	c.1180+2229T>C		-1	-1	-1	-1	-1	-1	0
chr25	42684283	T	C	PASS	0/1	0/1	1/1	0/0	intron_variant	MODIFIER	SP140	SP140	transcript	XM_038574125.1	protein_coding	13	c.1189+2229T>C		-1	-1	-1	-1	-1	-1	0
chr25	43408808	C	T	PASS	0/1	0/1	1/1	0/0	intron_variant	MODIFIER	ARMC9	ARMC9	transcript	XM_038574163.1	protein_coding	20	c.1870-7897C>T		-1	-1	-1	-1	-1	-1	0
chr25	43408808	C	T	PASS	0/1	0/1	1/1	0/0	intron_variant	MODIFIER	ARMC9	ARMC9	transcript	XM_038574168.1	protein_coding	20	c.1870-7897C>T		-1	-1	-1	-1	-1	-1	0
chr25	43408808	C	T	PASS	0/1	0/1	1/1	0/0	intron_variant	MODIFIER	ARMC9	ARMC9	transcript	XM_038574166.1	protein_coding	19	c.1774-7897C>T		-1	-1	-1	-1	-1	-1	0
chr25	43408808	C	T	PASS	0/1	0/1	1/1	0/0	intron_variant	MODIFIER	ARMC9	ARMC9	transcript	XM_038574167.1	protein_coding	19	c.1699-7897C>T		-1	-1	-1	-1	-1	-1	0
chr25	43408808	C	T	PASS	0/1	0/1	1/1	0/0	intron_variant	MODIFIER	ARMC9	ARMC9	transcript	XM_038574165.1	protein_coding	19	c.1840-7897C>T		-1	-1	-1	-1	-1	-1	0
chr25	43408808	C	T	PASS	0/1	0/1	1/1	0/0	intron_variant	MODIFIER	ARMC9	ARMC9	transcript	XM_038574169.1	protein_coding	19	c.1399-7897C>T		-1	-1	-1	-1	-1	-1	0
chr25	45298122	G	T	PASS	0/0	0/0	1/1	0/0	upstream_gene_variant	MODIFIER	LOC119877524	LOC119877524	transcript	XM_038573089.1	protein_coding	-1	c.-1832G>T		-1	-1	-1	-1	-1	-1	1810
chr25	45298122	G	T	PASS	0/0	0/0	1/1	0/0	intergenic_region	MODIFIER	LOC100688694-LOC119877524	LOC100688694-LOC119877524	intergenic_region	LOC100688694-LOC119877524		-1	n.45298122G>T		-1	-1	-1	-1	-1	-1	0
chr25	48709945	G	C	PASS	0/0	0/0	1/1	0/0	upstream_gene_variant	MODIFIER	RAMP1	RAMP1	transcript	XM_038574338.1	protein_coding	-1	c.-196G>C		-1	-1	-1	-1	-1	-1	132
chr25	48709945	G	C	PASS	0/0	0/0	1/1	0/0	intron_variant	MODIFIER	LOC119877545	LOC119877545	transcript	XR_005378893.1	pseudogene	2	n.712+595C>G		-1	-1	-1	-1	-1	-1	0
chr28	35186288	T	TCCCC	PASS	0/0	0/0	1/1	0/0	downstream_gene_variant	MODIFIER	LOC119866533	LOC119866533	transcript	XR_005380313.1	pseudogene	-1	n.*2044_*2045insGGGG		-1	-1	-1	-1	-1	-1	2044
chr28	35186288	T	TCCCC	PASS	0/0	0/0	1/1	0/0	intergenic_region	MODIFIER	LOC111092982-LOC119866533	LOC111092982-LOC119866533	intergenic_region	LOC111092982-LOC119866533		-1	n.35186288_35186289insCCCC		-1	-1	-1	-1	-1	-1	0
chr29	12820656	C	T	PASS	0/0	0/0	1/1	0/1	intergenic_region	MODIFIER	LOC111093126-LOC102153180	LOC111093126-LOC102153180	intergenic_region	LOC111093126-LOC102153180		-1	n.12820656C>T		-1	-1	-1	-1	-1	-1	0
chr30	39056439	T	G	PASS	0/0	0/0	1/1	0/0	intron_variant	MODIFIER	LOC102157252_2	LOC102157252_2	transcript	XM_038579894.1	protein_coding	2	c.594-7364T>G		-1	-1	-1	-1	-1	-1	0
chr32	74029	T	C	PASS	0/1	0/0	1/1	0/0	intergenic_region	MODIFIER	CHR_START-LOC111093663	CHR_START-LOC111093663	intergenic_region	CHR_START-LOC111093663		-1	n.74029T>C		-1	-1	-1	-1	-1	-1	0
chr32	286344	G	T	PASS	0/0	0/0	1/1	0/0	intergenic_region	MODIFIER	CHR_START-LOC111093663	CHR_START-LOC111093663	intergenic_region	CHR_START-LOC111093663		-1	n.286344G>T		-1	-1	-1	-1	-1	-1	0
chr32	11613068	C	T	PASS	0/1	0/1	1/1	0/1	upstream_gene_variant	MODIFIER	SGMS2	SGMS2	transcript	XM_038581949.1	protein_coding	-1	c.-3496G>A		-1	-1	-1	-1	-1	-1	2685
chr32	11613068	C	T	PASS	0/1	0/1	1/1	0/1	upstream_gene_variant	MODIFIER	SGMS2	SGMS2	transcript	XM_038581950.1	protein_coding	-1	c.-3750G>A		-1	-1	-1	-1	-1	-1	2703
chr32	11613068	C	T	PASS	0/1	0/1	1/1	0/1	upstream_gene_variant	MODIFIER	SGMS2	SGMS2	transcript	XM_038581951.1	protein_coding	-1	c.-3436G>A		-1	-1	-1	-1	-1	-1	2685
chr32	11613068	C	T	PASS	0/1	0/1	1/1	0/1	upstream_gene_variant	MODIFIER	SGMS2	SGMS2	transcript	XM_038581953.1	protein_coding	-1	c.-3405G>A		-1	-1	-1	-1	-1	-1	2685
chr32	11613068	C	T	PASS	0/1	0/1	1/1	0/1	upstream_gene_variant	MODIFIER	SGMS2	SGMS2	transcript	XM_038581954.1	protein_coding	-1	c.-3408G>A		-1	-1	-1	-1	-1	-1	2685
chr32	11613068	C	T	PASS	0/1	0/1	1/1	0/1	upstream_gene_variant	MODIFIER	SGMS2	SGMS2	transcript	XM_038581956.1	protein_coding	-1	c.-1409G>A		-1	-1	-1	-1	-1	-1	454
chr32	11613068	C	T	PASS	0/1	0/1	1/1	0/1	upstream_gene_variant	MODIFIER	SGMS2	SGMS2	transcript	XM_038581955.1	protein_coding	-1	c.-1412G>A		-1	-1	-1	-1	-1	-1	427
chr32	11613068	C	T	PASS	0/1	0/1	1/1	0/1	intergenic_region	MODIFIER	SGMS2-LOC102157396	SGMS2-LOC102157396	intergenic_region	SGMS2-LOC102157396		-1	n.11613068C>T		-1	-1	-1	-1	-1	-1	0
chr32	11717786	A	G	PASS	0/1	0/1	1/1	0/1	intron_variant	MODIFIER	PAPSS1	PAPSS1	transcript	XM_038581947.1	protein_coding	10	c.1352-5380A>G		-1	-1	-1	-1	-1	-1	0
chr32	11717786	A	G	PASS	0/1	0/1	1/1	0/1	intron_variant	MODIFIER	PAPSS1	PAPSS1	transcript	XM_038581948.1	protein_coding	9	c.1241-5380A>G		-1	-1	-1	-1	-1	-1	0
chr32	28540304	G	T	PASS	0/0	0/0	1/1	0/0	intron_variant	MODIFIER	ABCG2_4	ABCG2_4	transcript	XM_038582180.1	protein_coding	11	c.1444+493G>T		-1	-1	-1	-1	-1	-1	0
chr33	12594595	A	C	PASS	0/0	0/0	1/1	0/0	intron_variant	MODIFIER	LOC102156904	LOC102156904	transcript	XR_005383242.1	pseudogene	2	n.304-7055T>G		-1	-1	-1	-1	-1	-1	0
chr33	12594595	A	C	PASS	0/0	0/0	1/1	0/0	intron_variant	MODIFIER	LOC102156904	LOC102156904	transcript	XR_005383243.1	pseudogene	2	n.302-7055T>G		-1	-1	-1	-1	-1	-1	0
chr33	12594595	A	C	PASS	0/0	0/0	1/1	0/0	intron_variant	MODIFIER	LOC102156904	LOC102156904	transcript	XR_005383244.1	pseudogene	2	n.298-7055T>G		-1	-1	-1	-1	-1	-1	0
chr33	12594595	A	C	PASS	0/0	0/0	1/1	0/0	intron_variant	MODIFIER	LOC102156904	LOC102156904	transcript	XR_005383245.1	pseudogene	3	n.316-7055T>G		-1	-1	-1	-1	-1	-1	0
chr33	12594595	A	C	PASS	0/0	0/0	1/1	0/0	intron_variant	MODIFIER	LOC102156904	LOC102156904	transcript	XR_005383241.1	pseudogene	2	n.228-7055T>G		-1	-1	-1	-1	-1	-1	0
chr33	12594595	A	C	PASS	0/0	0/0	1/1	0/0	intron_variant	MODIFIER	LOC102156904	LOC102156904	transcript	XR_005383239.1	pseudogene	2	n.292-7055T>G		-1	-1	-1	-1	-1	-1	0
chr33	12594595	A	C	PASS	0/0	0/0	1/1	0/0	intron_variant	MODIFIER	LOC102156904	LOC102156904	transcript	XR_005383249.1	pseudogene	2	n.291-7055T>G		-1	-1	-1	-1	-1	-1	0
chr33	12594595	A	C	PASS	0/0	0/0	1/1	0/0	intron_variant	MODIFIER	LOC102156904	LOC102156904	transcript	XR_005383240.1	pseudogene	2	n.229-7055T>G		-1	-1	-1	-1	-1	-1	0
chr33	12594595	A	C	PASS	0/0	0/0	1/1	0/0	intron_variant	MODIFIER	LOC102156904	LOC102156904	transcript	XR_005383247.1	pseudogene	2	n.300-7055T>G		-1	-1	-1	-1	-1	-1	0
chr33	12594595	A	C	PASS	0/0	0/0	1/1	0/0	intron_variant	MODIFIER	LOC102156904	LOC102156904	transcript	XR_005383246.1	pseudogene	2	n.299-7055T>G		-1	-1	-1	-1	-1	-1	0
chr33	12594595	A	C	PASS	0/0	0/0	1/1	0/0	intron_variant	MODIFIER	LOC102156904	LOC102156904	transcript	XR_005383248.1	pseudogene	2	n.298-7055T>G		-1	-1	-1	-1	-1	-1	0
chr34	32843252	T	A	PASS	0/0	0/0	1/1	0/0	intron_variant	MODIFIER	SERPINI1	SERPINI1	transcript	XM_038583808.1	protein_coding	1	c.80-11004T>A		-1	-1	-1	-1	-1	-1	0
chr34	32843252	T	A	PASS	0/0	0/0	1/1	0/0	intron_variant	MODIFIER	SERPINI1	SERPINI1	transcript	XM_038583810.1	protein_coding	2	c.-17-11004T>A		-1	-1	-1	-1	-1	-1	0
chr34	32843252	T	A	PASS	0/0	0/0	1/1	0/0	intron_variant	MODIFIER	SERPINI1	SERPINI1	transcript	XM_038583811.1	protein_coding	3	c.-17-11004T>A		-1	-1	-1	-1	-1	-1	0
chr34	32843252	T	A	PASS	0/0	0/0	1/1	0/0	intron_variant	MODIFIER	SERPINI1	SERPINI1	transcript	XM_038583809.1	protein_coding	1	c.-17-11004T>A		-1	-1	-1	-1	-1	-1	0
chr35	186687	A	G	PASS	0/0	0/0	1/1	0/0	intergenic_region	MODIFIER	CHR_START-LOC119877872	CHR_START-LOC119877872	intergenic_region	CHR_START-LOC119877872		-1	n.186687A>G		-1	-1	-1	-1	-1	-1	0
chr35	186728	G	T	PASS	0/0	0/0	1/1	0/0	intergenic_region	MODIFIER	CHR_START-LOC119877872	CHR_START-LOC119877872	intergenic_region	CHR_START-LOC119877872		-1	n.186728G>T		-1	-1	-1	-1	-1	-1	0
chr35	1063563	A	C	PASS	0/0	1/1	1/1	0/0	intergenic_region	MODIFIER	LOC119877871-LOC119877861	LOC119877871-LOC119877861	intergenic_region	LOC119877871-LOC119877861		-1	n.1063563A>C		-1	-1	-1	-1	-1	-1	0
chr35	1239927	GC	G	PASS	0/0	0/0	1/1	0/0	intergenic_region	MODIFIER	LOC119877861-CEBPD	LOC119877861-CEBPD	intergenic_region	LOC119877861-CEBPD		-1	n.1239928delC		-1	-1	-1	-1	-1	-1	0
chr35	23448851	T	G	PASS	0/0	0/0	1/1	0/0	intergenic_region	MODIFIER	LOC119867767-LOC111094009_4	LOC119867767-LOC111094009_4	intergenic_region	LOC119867767-LOC111094009_4		-1	n.23448851T>G		-1	-1	-1	-1	-1	-1	0
chr35	27518451	A	C	PASS	0/0	0/0	1/1	0/0	intergenic_region	MODIFIER	OR2AD2-LOC119867725	OR2AD2-LOC119867725	intergenic_region	OR2AD2-LOC119867725		-1	n.27518451A>C		-1	-1	-1	-1	-1	-1	0
chr36	16217779	A	C	PASS	0/0	0/0	1/1	0/0	upstream_gene_variant	MODIFIER	METTL8	METTL8	transcript	XM_038584829.1	protein_coding	-1	c.-1167T>G		-1	-1	-1	-1	-1	-1	788
chr36	16217779	A	C	PASS	0/0	0/0	1/1	0/0	upstream_gene_variant	MODIFIER	METTL8	METTL8	transcript	XM_038584825.1	protein_coding	-1	c.-737T>G		-1	-1	-1	-1	-1	-1	274
chr36	16217779	A	C	PASS	0/0	0/0	1/1	0/0	upstream_gene_variant	MODIFIER	METTL8	METTL8	transcript	XM_038584826.1	protein_coding	-1	c.-678T>G		-1	-1	-1	-1	-1	-1	274
chr36	16217779	A	C	PASS	0/0	0/0	1/1	0/0	upstream_gene_variant	MODIFIER	METTL8	METTL8	transcript	XM_038584820.1	protein_coding	-1	c.-697T>G		-1	-1	-1	-1	-1	-1	273
chr36	16217779	A	C	PASS	0/0	0/0	1/1	0/0	upstream_gene_variant	MODIFIER	METTL8	METTL8	transcript	XM_038584823.1	protein_coding	-1	c.-683T>G		-1	-1	-1	-1	-1	-1	272
chr36	16217779	A	C	PASS	0/0	0/0	1/1	0/0	intron_variant	MODIFIER	DCAF17	DCAF17	transcript	XM_038584811.1	protein_coding	1	c.127-191A>C		-1	-1	-1	-1	-1	-1	0
chr36	16217779	A	C	PASS	0/0	0/0	1/1	0/0	intron_variant	MODIFIER	DCAF17	DCAF17	transcript	XM_038584813.1	protein_coding	1	c.127-191A>C		-1	-1	-1	-1	-1	-1	0
chr36	16217779	A	C	PASS	0/0	0/0	1/1	0/0	intron_variant	MODIFIER	DCAF17	DCAF17	transcript	XM_038584812.1	protein_coding	1	c.127-191A>C		-1	-1	-1	-1	-1	-1	0
chr36	16217780	A	C	PASS	0/0	0/0	1/1	0/0	upstream_gene_variant	MODIFIER	METTL8	METTL8	transcript	XM_038584829.1	protein_coding	-1	c.-1168T>G		-1	-1	-1	-1	-1	-1	789
chr36	16217780	A	C	PASS	0/0	0/0	1/1	0/0	upstream_gene_variant	MODIFIER	METTL8	METTL8	transcript	XM_038584825.1	protein_coding	-1	c.-738T>G		-1	-1	-1	-1	-1	-1	275
chr36	16217780	A	C	PASS	0/0	0/0	1/1	0/0	upstream_gene_variant	MODIFIER	METTL8	METTL8	transcript	XM_038584826.1	protein_coding	-1	c.-679T>G		-1	-1	-1	-1	-1	-1	275
chr36	16217780	A	C	PASS	0/0	0/0	1/1	0/0	upstream_gene_variant	MODIFIER	METTL8	METTL8	transcript	XM_038584820.1	protein_coding	-1	c.-698T>G		-1	-1	-1	-1	-1	-1	274
chr36	16217780	A	C	PASS	0/0	0/0	1/1	0/0	upstream_gene_variant	MODIFIER	METTL8	METTL8	transcript	XM_038584823.1	protein_coding	-1	c.-684T>G		-1	-1	-1	-1	-1	-1	273
chr36	16217780	A	C	PASS	0/0	0/0	1/1	0/0	intron_variant	MODIFIER	DCAF17	DCAF17	transcript	XM_038584811.1	protein_coding	1	c.127-190A>C		-1	-1	-1	-1	-1	-1	0
chr36	16217780	A	C	PASS	0/0	0/0	1/1	0/0	intron_variant	MODIFIER	DCAF17	DCAF17	transcript	XM_038584813.1	protein_coding	1	c.127-190A>C		-1	-1	-1	-1	-1	-1	0
chr36	16217780	A	C	PASS	0/0	0/0	1/1	0/0	intron_variant	MODIFIER	DCAF17	DCAF17	transcript	XM_038584812.1	protein_coding	1	c.127-190A>C		-1	-1	-1	-1	-1	-1	0
chr36	30308369	G	C	PASS	0/0	0/0	1/1	0/0	intron_variant	MODIFIER	LOC119877904	LOC119877904	transcript	XR_005384908.1	pseudogene	2	n.628+598G>C		-1	-1	-1	-1	-1	-1	0
chr36	30308369	G	C	PASS	0/0	0/0	1/1	0/0	intron_variant	MODIFIER	LOC119877904	LOC119877904	transcript	XR_005384907.1	pseudogene	1	n.129-11181G>C		-1	-1	-1	-1	-1	-1	0
chrX	839693	G	A	PASS	0/0	0/0	1/1	0/0	intron_variant	MODIFIER	LOC119878046	LOC119878046	transcript	XM_038586689.1	protein_coding	5	c.628-290G>A		-1	-1	-1	-1	-1	-1	0
chrX	8430918	AG	A	PASS	0/0	0/1	1/1	0/0	intergenic_region	MODIFIER	LOC119868687-FRMPD4	LOC119868687-FRMPD4	intergenic_region	LOC119868687-FRMPD4		-1	n.8430919delG		-1	-1	-1	-1	-1	-1	0
chrX	9450488	C	T	PASS	0/0	0/1	1/1	0/0	intergenic_region	MODIFIER	TMSB4X-LOC119868630	TMSB4X-LOC119868630	intergenic_region	TMSB4X-LOC119868630		-1	n.9450488C>T		-1	-1	-1	-1	-1	-1	0
chrX	9666428	T	C	PASS	0/0	0/1	1/1	0/0	intron_variant	MODIFIER	LOC106558479	LOC106558479	transcript	XR_005386123.1	pseudogene	2	n.420-1677T>C		-1	-1	-1	-1	-1	-1	0
chrX	9666428	T	C	PASS	0/0	0/1	1/1	0/0	intron_variant	MODIFIER	LOC106558479	LOC106558479	transcript	XR_005386121.1	pseudogene	2	n.420-1677T>C		-1	-1	-1	-1	-1	-1	0
chrX	9666428	T	C	PASS	0/0	0/1	1/1	0/0	intron_variant	MODIFIER	LOC106558479	LOC106558479	transcript	XR_005386122.1	pseudogene	2	n.420-1682T>C		-1	-1	-1	-1	-1	-1	0
chrX	12845900	A	C	VQSRTrancheSNP99.90to100.00	0/0	0/0	1/1	0/0	intron_variant	MODIFIER	LOC119878056	LOC119878056	transcript	XM_038586895.1	protein_coding	5	c.406-1105T>G		-1	-1	-1	-1	-1	-1	0
chrX	15611693	C	T	PASS	0/0	0/1	1/1	0/0	intron_variant	MODIFIER	SH3KBP1	SH3KBP1	transcript	XM_038586998.1	protein_coding	17	c.1577-1258G>A		-1	-1	-1	-1	-1	-1	0
chrX	15611693	C	T	PASS	0/0	0/1	1/1	0/0	intron_variant	MODIFIER	LOC119868384	LOC119868384	transcript	XR_005386179.1	pseudogene	2	n.298-4871C>T		-1	-1	-1	-1	-1	-1	0
chrX	15611693	C	T	PASS	0/0	0/1	1/1	0/0	intron_variant	MODIFIER	SH3KBP1	SH3KBP1	transcript	XM_038587004.1	protein_coding	6	c.356-1258G>A		-1	-1	-1	-1	-1	-1	0
chrX	15611693	C	T	PASS	0/0	0/1	1/1	0/0	intron_variant	MODIFIER	SH3KBP1	SH3KBP1	transcript	XM_038587003.1	protein_coding	6	c.425-1258G>A		-1	-1	-1	-1	-1	-1	0
chrX	15611693	C	T	PASS	0/0	0/1	1/1	0/0	intron_variant	MODIFIER	SH3KBP1	SH3KBP1	transcript	XM_038587002.1	protein_coding	10	c.1025-1258G>A		-1	-1	-1	-1	-1	-1	0
chrX	15611693	C	T	PASS	0/0	0/1	1/1	0/0	intron_variant	MODIFIER	SH3KBP1	SH3KBP1	transcript	XM_038587000.1	protein_coding	12	c.1160-1258G>A		-1	-1	-1	-1	-1	-1	0
chrX	15611693	C	T	PASS	0/0	0/1	1/1	0/0	intron_variant	MODIFIER	SH3KBP1	SH3KBP1	transcript	XM_038587001.1	protein_coding	12	c.1148-1258G>A		-1	-1	-1	-1	-1	-1	0
chrX	15611693	C	T	PASS	0/0	0/1	1/1	0/0	intron_variant	MODIFIER	SH3KBP1	SH3KBP1	transcript	XM_038586996.1	protein_coding	10	c.959-1258G>A		-1	-1	-1	-1	-1	-1	0
chrX	15611693	C	T	PASS	0/0	0/1	1/1	0/0	intron_variant	MODIFIER	SH3KBP1	SH3KBP1	transcript	XM_038586999.1	protein_coding	10	c.959-1258G>A		-1	-1	-1	-1	-1	-1	0
chrX	15611693	C	T	PASS	0/0	0/1	1/1	0/0	intron_variant	MODIFIER	SH3KBP1	SH3KBP1	transcript	XM_038586993.1	protein_coding	12	c.1034-1258G>A		-1	-1	-1	-1	-1	-1	0
chrX	15611693	C	T	PASS	0/0	0/1	1/1	0/0	intron_variant	MODIFIER	SH3KBP1	SH3KBP1	transcript	XM_038586994.1	protein_coding	12	c.1019-1258G>A		-1	-1	-1	-1	-1	-1	0
chrX	15611693	C	T	PASS	0/0	0/1	1/1	0/0	intron_variant	MODIFIER	SH3KBP1	SH3KBP1	transcript	XM_038586992.1	protein_coding	13	c.1094-1258G>A		-1	-1	-1	-1	-1	-1	0
chrX	15611693	C	T	PASS	0/0	0/1	1/1	0/0	intron_variant	MODIFIER	SH3KBP1	SH3KBP1	transcript	XM_038586997.1	protein_coding	12	c.1034-1258G>A		-1	-1	-1	-1	-1	-1	0
chrX	15611693	C	T	PASS	0/0	0/1	1/1	0/0	intron_variant	MODIFIER	SH3KBP1	SH3KBP1	transcript	XM_038586995.1	protein_coding	13	c.1094-1258G>A		-1	-1	-1	-1	-1	-1	0
chrX	15793480	C	G	PASS	0/0	0/1	1/1	0/0	intron_variant	MODIFIER	SH3KBP1	SH3KBP1	transcript	XM_038586998.1	protein_coding	6	c.469-34727G>C		-1	-1	-1	-1	-1	-1	0
chrX	15793480	C	G	PASS	0/0	0/1	1/1	0/0	intron_variant	MODIFIER	SH3KBP1	SH3KBP1	transcript	XM_038587002.1	protein_coding	1	c.51+12105G>C		-1	-1	-1	-1	-1	-1	0
chrX	15793480	C	G	PASS	0/0	0/1	1/1	0/0	intron_variant	MODIFIER	SH3KBP1	SH3KBP1	transcript	XM_038587000.1	protein_coding	1	c.51+12105G>C		-1	-1	-1	-1	-1	-1	0
chrX	15793480	C	G	PASS	0/0	0/1	1/1	0/0	intron_variant	MODIFIER	SH3KBP1	SH3KBP1	transcript	XM_038587001.1	protein_coding	1	c.40-34727G>C		-1	-1	-1	-1	-1	-1	0
chrX	15793480	C	G	PASS	0/0	0/1	1/1	0/0	intron_variant	MODIFIER	SH3KBP1	SH3KBP1	transcript	XM_038586996.1	protein_coding	1	c.-15-34727G>C		-1	-1	-1	-1	-1	-1	0
chrX	15793480	C	G	PASS	0/0	0/1	1/1	0/0	intron_variant	MODIFIER	SH3KBP1	SH3KBP1	transcript	XM_038586999.1	protein_coding	1	c.-15-34727G>C		-1	-1	-1	-1	-1	-1	0
chrX	15793480	C	G	PASS	0/0	0/1	1/1	0/0	intron_variant	MODIFIER	SH3KBP1	SH3KBP1	transcript	XM_038586993.1	protein_coding	2	c.-15-34727G>C		-1	-1	-1	-1	-1	-1	0
chrX	15793480	C	G	PASS	0/0	0/1	1/1	0/0	intron_variant	MODIFIER	SH3KBP1	SH3KBP1	transcript	XM_038586994.1	protein_coding	2	c.-15-34727G>C		-1	-1	-1	-1	-1	-1	0
chrX	15793480	C	G	PASS	0/0	0/1	1/1	0/0	intron_variant	MODIFIER	SH3KBP1	SH3KBP1	transcript	XM_038586992.1	protein_coding	2	c.-15-34727G>C		-1	-1	-1	-1	-1	-1	0
chrX	15793480	C	G	PASS	0/0	0/1	1/1	0/0	intron_variant	MODIFIER	SH3KBP1	SH3KBP1	transcript	XM_038586997.1	protein_coding	2	c.-15-34727G>C		-1	-1	-1	-1	-1	-1	0
chrX	15793480	C	G	PASS	0/0	0/1	1/1	0/0	intron_variant	MODIFIER	SH3KBP1	SH3KBP1	transcript	XM_038586995.1	protein_coding	2	c.-15-34727G>C		-1	-1	-1	-1	-1	-1	0
chrX	16798595	G	T	PASS	0/0	0/1	1/1	0/0	intergenic_region	MODIFIER	LOC119868165-LOC119868168	LOC119868165-LOC119868168	intergenic_region	LOC119868165-LOC119868168		-1	n.16798595G>T		-1	-1	-1	-1	-1	-1	0
chrX	17154099	TGC	T	PASS	0/0	0/1	1/1	0/0	intergenic_region	MODIFIER	LOC119868169-LOC119868611	LOC119868169-LOC119868611	intergenic_region	LOC119868169-LOC119868611		-1	n.17154100_17154101delGC		-1	-1	-1	-1	-1	-1	0
chrX	18182019	T	A	PASS	0/0	0/0	1/1	0/0	intergenic_region	MODIFIER	PHEX-LOC119868171	PHEX-LOC119868171	intergenic_region	PHEX-LOC119868171		-1	n.18182019T>A		-1	-1	-1	-1	-1	-1	0
chrX	21595865	C	T	PASS	0/0	0/1	1/1	1/1	intron_variant	MODIFIER	LOC119868419_2	LOC119868419_2	transcript	XM_038587115.1	protein_coding	1	c.-136-14605C>T		-1	-1	-1	-1	-1	-1	0
chrX	21595865	C	T	PASS	0/0	0/1	1/1	1/1	intron_variant	MODIFIER	LOC119868421	LOC119868421	transcript	XM_038587118.1	protein_coding	1	c.-494-3014G>A		-1	-1	-1	-1	-1	-1	0
chrX	21595865	C	T	PASS	0/0	0/1	1/1	1/1	intron_variant	MODIFIER	LOC119868419_2	LOC119868419_2	transcript	XM_038587117.1	protein_coding	2	c.-136-14605C>T		-1	-1	-1	-1	-1	-1	0
chrX	21595865	C	T	PASS	0/0	0/1	1/1	1/1	intron_variant	MODIFIER	LOC119868419_2	LOC119868419_2	transcript	XM_038587116.1	protein_coding	1	c.-222-14605C>T		-1	-1	-1	-1	-1	-1	0
chrX	21595865	C	T	PASS	0/0	0/1	1/1	1/1	intron_variant	MODIFIER	LOC119868421	LOC119868421	transcript	XM_038587120.1	protein_coding	1	c.-385-3014G>A		-1	-1	-1	-1	-1	-1	0
chrX	21595865	C	T	PASS	0/0	0/1	1/1	1/1	intron_variant	MODIFIER	LOC119868421	LOC119868421	transcript	XM_038587121.1	protein_coding	1	c.-330-3014G>A		-1	-1	-1	-1	-1	-1	0
chrX	21595865	C	T	PASS	0/0	0/1	1/1	1/1	intron_variant	MODIFIER	LOC119868421	LOC119868421	transcript	XR_005386202.1	pseudogene	1	n.184-3014G>A		-1	-1	-1	-1	-1	-1	0
chrX	21595865	C	T	PASS	0/0	0/1	1/1	1/1	intron_variant	MODIFIER	LOC119868421	LOC119868421	transcript	XR_005386203.1	pseudogene	1	n.184-3014G>A		-1	-1	-1	-1	-1	-1	0
chrX	29897100	G	A	PASS	0/0	0/1	1/1	0/0	intron_variant	MODIFIER	TMEM47	TMEM47	transcript	NM_001003045.1	protein_coding	1	c.226+7828C>T		-1	-1	-1	-1	-1	-1	0
chrX	47167780	T	C	PASS	0/0	0/1	1/1	0/0	intergenic_region	MODIFIER	LOC119878111-LOC119878020	LOC119878111-LOC119878020	intergenic_region	LOC119878111-LOC119878020		-1	n.47167780T>C		-1	-1	-1	-1	-1	-1	0
chrX	57065422	A	G	PASS	0/0	0/1	1/1	0/0	intergenic_region	MODIFIER	LOC119868206-NAP1L2	LOC119868206-NAP1L2	intergenic_region	LOC119868206-NAP1L2		-1	n.57065422A>G		-1	-1	-1	-1	-1	-1	0
chrX	58415661	A	G	PASS	0/0	0/1	1/1	0/0	intergenic_region	MODIFIER	NEXMIF-LOC100686568	NEXMIF-LOC100686568	intergenic_region	NEXMIF-LOC100686568		-1	n.58415661A>G		-1	-1	-1	-1	-1	-1	0
chrX	62962663	T	C	PASS	0/0	0/1	1/1	0/0	intergenic_region	MODIFIER	LOC100684316-LOC111094860_2	LOC100684316-LOC111094860_2	intergenic_region	LOC100684316-LOC111094860_2		-1	n.62962663T>C		-1	-1	-1	-1	-1	-1	0
chrX	73134917	A	G	PASS	0/0	0/1	1/1	0/0	intergenic_region	MODIFIER	LOC119868311-LOC476309	LOC119868311-LOC476309	intergenic_region	LOC119868311-LOC476309		-1	n.73134917A>G		-1	-1	-1	-1	-1	-1	0
chrX	75297514	A	G	PASS	0/0	0/0	1/1	0/0	intergenic_region	MODIFIER	XKRX-ARL13A	XKRX-ARL13A	intergenic_region	XKRX-ARL13A		-1	n.75297514A>G		-1	-1	-1	-1	-1	-1	0
chrX	75297625	A	T	PASS	0/0	0/0	1/1	0/0	intergenic_region	MODIFIER	XKRX-ARL13A	XKRX-ARL13A	intergenic_region	XKRX-ARL13A		-1	n.75297625A>T		-1	-1	-1	-1	-1	-1	0
chrX	75912640	C	T	PASS	0/0	0/1	1/1	0/0	intergenic_region	MODIFIER	ARMCX3-ARMCX2	ARMCX3-ARMCX2	intergenic_region	ARMCX3-ARMCX2		-1	n.75912640C>T		-1	-1	-1	-1	-1	-1	0
chrX	81176569	T	G	PASS	0/0	0/0	1/1	0/0	intergenic_region	MODIFIER	LOC111094886-RBM41	LOC111094886-RBM41	intergenic_region	LOC111094886-RBM41		-1	n.81176569T>G		-1	-1	-1	-1	-1	-1	0
chrX	81467862	C	T	PASS	0/0	0/1	1/1	0/0	intergenic_region	MODIFIER	DNAAF6-LOC100684358	DNAAF6-LOC100684358	intergenic_region	DNAAF6-LOC100684358		-1	n.81467862C>T		-1	-1	-1	-1	-1	-1	0
chrX	82202655	T	G	PASS	0/0	0/0	1/1	0/0	intron_variant	MODIFIER	VSIG1	VSIG1	transcript	XM_038588041.1	protein_coding	1	c.50-720T>G		-1	-1	-1	-1	-1	-1	0
chrX	82202655	T	G	PASS	0/0	0/0	1/1	0/0	intron_variant	MODIFIER	VSIG1	VSIG1	transcript	XM_038588042.1	protein_coding	1	c.50-720T>G		-1	-1	-1	-1	-1	-1	0
chrX	97813055	T	A	PASS	0/0	0/1	1/1	0/0	intergenic_region	MODIFIER	LOC119868620-LOC100683322	LOC119868620-LOC100683322	intergenic_region	LOC119868620-LOC100683322		-1	n.97813055T>A		-1	-1	-1	-1	-1	-1	0
chrX	113925374	C	A	PASS	0/0	0/1	1/1	0/0	upstream_gene_variant	MODIFIER	LOC100856040	LOC100856040	transcript	XM_038586625.1	protein_coding	-1	c.-2063G>T		-1	-1	-1	-1	-1	-1	2058
chrX	113925374	C	A	PASS	0/0	0/1	1/1	0/0	intergenic_region	MODIFIER	LOC100856040-LOC100686054	LOC100856040-LOC100686054	intergenic_region	LOC100856040-LOC100686054		-1	n.113925374C>A		-1	-1	-1	-1	-1	-1	0
chrX	121352148	G	T	PASS	0/0	0/1	1/1	0/0	intron_variant	MODIFIER	LOC119868539	LOC119868539	transcript	XM_038588588.1	protein_coding	1	c.-116+165577G>T		-1	-1	-1	-1	-1	-1	0
chrX	121352148	G	T	PASS	0/0	0/1	1/1	0/0	intron_variant	MODIFIER	LOC492221	LOC492221	transcript	XM_038588608.1	protein_coding	1	c.-96+1406C>A		-1	-1	-1	-1	-1	-1	0
chrX	121352148	G	T	PASS	0/0	0/1	1/1	0/0	intron_variant	MODIFIER	LOC492221	LOC492221	transcript	XM_038588605.1	protein_coding	1	c.-96+2263C>A		-1	-1	-1	-1	-1	-1	0
chrX	121352149	T	G	PASS	0/0	0/1	1/1	0/0	intron_variant	MODIFIER	LOC119868539	LOC119868539	transcript	XM_038588588.1	protein_coding	1	c.-116+165578T>G		-1	-1	-1	-1	-1	-1	0
chrX	121352149	T	G	PASS	0/0	0/1	1/1	0/0	intron_variant	MODIFIER	LOC492221	LOC492221	transcript	XM_038588608.1	protein_coding	1	c.-96+1405A>C		-1	-1	-1	-1	-1	-1	0
chrX	121352149	T	G	PASS	0/0	0/1	1/1	0/0	intron_variant	MODIFIER	LOC492221	LOC492221	transcript	XM_038588605.1	protein_coding	1	c.-96+2262A>C		-1	-1	-1	-1	-1	-1	0
chrX	122004816	G	T	PASS	0/0	0/1	1/1	0/0	intergenic_region	MODIFIER	LOC119868539-CETN2	LOC119868539-CETN2	intergenic_region	LOC119868539-CETN2		-1	n.122004816G>T		-1	-1	-1	-1	-1	-1	0
chrY_unplaced_NW_024010444.1	888633	C	A	PASS	1/1	0/0	1/1	1/1	intergenic_region	MODIFIER						-1			-1	-1	-1	-1	-1	-1	0
chrUn_JAAHUQ010000440v1	27147	G	T	PASS	0/0	0/0	1/1	0/0	intergenic_region	MODIFIER						-1			-1	-1	-1	-1	-1	-1	0
chrUn_JAAHUQ010000457v1	977	A	AC	PASS	0/0	0/0	1/1	0/0	intergenic_region	MODIFIER						-1			-1	-1	-1	-1	-1	-1	0
chrUn_JAAHUQ010000469v1	6860	C	T	PASS	0/0	0/0	1/1	0/0	intergenic_region	MODIFIER						-1			-1	-1	-1	-1	-1	-1	0
chrUn_JAAHUQ010000470v1	24186	T	G	PASS	0/0	0/0	1/1	0/0	intergenic_region	MODIFIER						-1			-1	-1	-1	-1	-1	-1	0
chrUn_JAAHUQ010000513v1	30414	TG	T	PASS	1/1	0/0	1/1	1/1	intergenic_region	MODIFIER						-1			-1	-1	-1	-1	-1	-1	0
chrUn_JAAHUQ010000578v1	18089	C	T	PASS	0/0	0/0	1/1	0/0	intergenic_region	MODIFIER						-1			-1	-1	-1	-1	-1	-1	0
chrUn_JAAHUQ010000599v1	20732	C	A	PASS	0/0	0/0	1/1	0/0	intergenic_region	MODIFIER						-1			-1	-1	-1	-1	-1	-1	0
chrUn_JAAHUQ010000607v1	4927	A	C	PASS	1/1	0/0	1/1	0/0	intergenic_region	MODIFIER						-1			-1	-1	-1	-1	-1	-1	0
chrUn_JAAHUQ010000625v1	7458	C	T	PASS	0/0	0/0	1/1	0/0	intergenic_region	MODIFIER						-1			-1	-1	-1	-1	-1	-1	0
chrUn_JAAHUQ010000809v1	11240	C	T	PASS	0/0	0/0	1/1	0/0	intergenic_region	MODIFIER						-1			-1	-1	-1	-1	-1	-1	0
chrUn_JAAHUQ010000853v1	2372	C	A	PASS	0/0	0/0	1/1	0/0	intergenic_region	MODIFIER						-1			-1	-1	-1	-1	-1	-1	0
chrUn_JAAHUQ010000853v1	14460	A	C	PASS	0/0	0/0	1/1	0/0	intergenic_region	MODIFIER						-1			-1	-1	-1	-1	-1	-1	0
chrUn_JAAHUQ010000875v1	3963	A	T	PASS	0/0	0/0	1/1	0/0	intergenic_region	MODIFIER						-1			-1	-1	-1	-1	-1	-1	0
chrUn_JAAHUQ010000947v1	9257	G	C	PASS	0/0	0/0	1/1	0/0	intergenic_region	MODIFIER						-1			-1	-1	-1	-1	-1	-1	0
chrUn_JAAHUQ010000954v1	30908	A	AT	PASS	0/0	0/0	1/1	0/0	intergenic_region	MODIFIER						-1			-1	-1	-1	-1	-1	-1	0
chrUn_JAAHUQ010001071v1	74844	TGATTCGATTCGATTATTTTCGATTCGATTTGATTCAATTCGTTTCTTTTCGATTGGATTATTTTTGATCAATTTGATTATTTTCGATTTGATTCAATTATTTTCGATTCAATTTGATTTGATGCAATTATTTTCGATTCAATTCAAATCAATTTGATTATTTTTGATTCGATTTGATTG	T	PASS	0/0	1/1	1/1	0/0	intergenic_region	MODIFIER						-1			-1	-1	-1	-1	-1	-1	0
chrUn_JAAHUQ010001146v1	87803	G	A	PASS	0/0	0/1	1/1	1/1	intergenic_region	MODIFIER						-1			-1	-1	-1	-1	-1	-1	0
chrUn_JAAHUQ010001164v1	32834	A	G	PASS	0/0	0/0	1/1	0/0	intergenic_region	MODIFIER						-1			-1	-1	-1	-1	-1	-1	0
chrUn_JAAHUQ010001164v1	50825	C	G	PASS	0/0	0/0	1/1	0/0	intergenic_region	MODIFIER						-1			-1	-1	-1	-1	-1	-1	0
chrUn_JAAHUQ010001164v1	50829	G	C	PASS	0/0	0/0	1/1	0/0	intergenic_region	MODIFIER						-1			-1	-1	-1	-1	-1	-1	0
chrUn_JAAHUQ010001304v1	53694	C	T	PASS	0/0	0/1	1/1	0/0	intergenic_region	MODIFIER						-1			-1	-1	-1	-1	-1	-1	0
chrUn_JAAHUQ010001347v1	60422	T	A	PASS	0/0	0/0	1/1	0/0	intergenic_region	MODIFIER						-1			-1	-1	-1	-1	-1	-1	0
chrUn_JAAHUQ010001363v1	6989	T	C	PASS	0/0	0/0	1/1	0/0	intergenic_region	MODIFIER						-1			-1	-1	-1	-1	-1	-1	0
chrUn_JAAHUQ010001363v1	39472	G	A	PASS	0/0	0/0	1/1	0/0	intergenic_region	MODIFIER						-1			-1	-1	-1	-1	-1	-1	0
chrUn_JAAHUQ010001363v1	39486	T	A	PASS	0/0	0/0	1/1	0/0	intergenic_region	MODIFIER						-1			-1	-1	-1	-1	-1	-1	0
chrUn_JAAHUQ010001363v1	39544	G	A	PASS	0/0	0/0	1/1	0/0	intergenic_region	MODIFIER						-1			-1	-1	-1	-1	-1	-1	0
chrUn_JAAHUQ010001363v1	39563	T	C	PASS	0/0	0/0	1/1	0/0	intergenic_region	MODIFIER						-1			-1	-1	-1	-1	-1	-1	0
chrUn_JAAHUQ010001363v1	39569	C	G	PASS	0/0	0/0	1/1	0/0	intergenic_region	MODIFIER						-1			-1	-1	-1	-1	-1	-1	0
chrUn_JAAHUQ010001367v1	30959	G	A	PASS	0/0	0/0	1/1	0/0	intergenic_region	MODIFIER						-1			-1	-1	-1	-1	-1	-1	0
chrUn_JAAHUQ010001418v1	41833	G	T	PASS	0/0	0/0	1/1	0/0	intergenic_region	MODIFIER						-1			-1	-1	-1	-1	-1	-1	0
chrUn_JAAHUQ010001439v1	29880	C	G	PASS	0/0	0/0	1/1	0/0	intergenic_region	MODIFIER						-1			-1	-1	-1	-1	-1	-1	0
chrUn_JAAHUQ010001444v1	25663	A	G	PASS	0/0	1/1	1/1	0/0	intergenic_region	MODIFIER						-1			-1	-1	-1	-1	-1	-1	0
chrUn_JAAHUQ010001446v1	20174	AGGGTAC	A	PASS	0/0	1/1	1/1	0/0	intergenic_region	MODIFIER						-1			-1	-1	-1	-1	-1	-1	0
chrUn_JAAHUQ010001446v1	107101	T	G	PASS	0/0	0/0	1/1	0/0	intergenic_region	MODIFIER						-1			-1	-1	-1	-1	-1	-1	0
chrUn_JAAHUQ010001502v1	10949	C	G	PASS	0/0	0/0	1/1	0/0	intergenic_region	MODIFIER						-1			-1	-1	-1	-1	-1	-1	0
chrUn_JAAHUQ010001502v1	10957	T	G	PASS	0/0	0/0	1/1	0/0	intergenic_region	MODIFIER						-1			-1	-1	-1	-1	-1	-1	0
chrUn_JAAHUQ010001502v1	10986	A	G	PASS	0/0	0/0	1/1	0/0	intergenic_region	MODIFIER						-1			-1	-1	-1	-1	-1	-1	0
chrUn_JAAHUQ010001502v1	10990	C	A	PASS	0/0	0/0	1/1	0/0	intergenic_region	MODIFIER						-1			-1	-1	-1	-1	-1	-1	0
chrUn_JAAHUQ010001566v1	68397	C	T	PASS	0/0	0/0	1/1	0/0	intergenic_region	MODIFIER						-1			-1	-1	-1	-1	-1	-1	0
chrUn_JAAHUQ010001566v1	68406	G	T	PASS	0/0	0/0	1/1	0/0	intergenic_region	MODIFIER						-1			-1	-1	-1	-1	-1	-1	0
chrUn_JAAHUQ010001566v1	68462	C	T	PASS	0/0	0/0	1/1	0/0	intergenic_region	MODIFIER						-1			-1	-1	-1	-1	-1	-1	0
chrUn_JAAHUQ010001566v1	68469	T	A	PASS	0/0	0/0	1/1	0/0	intergenic_region	MODIFIER						-1			-1	-1	-1	-1	-1	-1	0
chrUn_JAAHUQ010001589v1	27262	T	C	PASS	0/0	0/0	1/1	0/0	intergenic_region	MODIFIER						-1			-1	-1	-1	-1	-1	-1	0
chrUn_JAAHUQ010001595v1	15646	C	T	PASS	0/0	0/1	1/1	0/0	intergenic_region	MODIFIER						-1			-1	-1	-1	-1	-1	-1	0
chrUn_JAAHUQ010001616v1	12964	A	C	PASS	0/0	0/0	1/1	0/0	intergenic_region	MODIFIER						-1			-1	-1	-1	-1	-1	-1	0
chrUn_JAAHUQ010001630v1	22163	G	A	PASS	1/1	0/0	1/1	0/1	intergenic_region	MODIFIER						-1			-1	-1	-1	-1	-1	-1	0
chrUn_JAAHUQ010001659v1	38490	G	A	PASS	0/0	0/0	1/1	0/0	intergenic_region	MODIFIER						-1			-1	-1	-1	-1	-1	-1	0
chrUn_JAAHUQ010001704v1	14281	G	T	PASS	0/0	0/0	1/1	0/0	intergenic_region	MODIFIER						-1			-1	-1	-1	-1	-1	-1	0
chrUn_JAAHUQ010001731v1	33798	C	A	PASS	0/0	0/0	1/1	0/0	intergenic_region	MODIFIER						-1			-1	-1	-1	-1	-1	-1	0
chrUn_JAAHUQ010001788v1	142361	G	A	PASS	0/0	0/0	1/1	0/0	intergenic_region	MODIFIER						-1			-1	-1	-1	-1	-1	-1	0
chrUn_JAAHUQ010001788v1	142362	C	G	PASS	0/0	0/0	1/1	0/0	intergenic_region	MODIFIER						-1			-1	-1	-1	-1	-1	-1	0
chrUn_JAAHUQ010001814v1	38334	C	G	PASS	0/0	0/0	1/1	0/0	intergenic_region	MODIFIER						-1			-1	-1	-1	-1	-1	-1	0
chrUn_JAAHUQ010001847v1	27433	G	A	PASS	0/0	0/0	1/1	0/0	intergenic_region	MODIFIER						-1			-1	-1	-1	-1	-1	-1	0
chrUn_JAAHUQ010001904v1	26018	A	C	PASS	0/0	0/0	1/1	0/0	intergenic_region	MODIFIER						-1			-1	-1	-1	-1	-1	-1	0
chrUn_JAAHUQ010001907v1	7150	GGC	G	PASS	0/0	0/0	1/1	0/0	intergenic_region	MODIFIER						-1			-1	-1	-1	-1	-1	-1	0
chrUn_JAAHUQ010001974v1	28426	C	A	PASS	0/0	0/0	1/1	0/0	intergenic_region	MODIFIER						-1			-1	-1	-1	-1	-1	-1	0
chrUn_JAAHUQ010001981v1	3088	G	C	PASS	0/0	0/0	1/1	0/0	intergenic_region	MODIFIER						-1			-1	-1	-1	-1	-1	-1	0
chrUn_JAAHUQ010001981v1	20252	C	T	PASS	0/0	0/0	1/1	0/0	intergenic_region	MODIFIER						-1			-1	-1	-1	-1	-1	-1	0
chrUn_JAAHUQ010001981v1	20531	A	T	PASS	0/0	0/0	1/1	0/0	intergenic_region	MODIFIER						-1			-1	-1	-1	-1	-1	-1	0
chrUn_JAAHUQ010002036v1	27835	G	T	PASS	0/0	0/0	1/1	0/0	intergenic_region	MODIFIER						-1			-1	-1	-1	-1	-1	-1	0
chrUn_JAAHUQ010002058v1	15276	G	A	PASS	1/1	0/0	1/1	1/1	intergenic_region	MODIFIER						-1			-1	-1	-1	-1	-1	-1	0
chrUn_JAAHUQ010002074v1	41855	AC	A	PASS	0/0	0/0	1/1	0/0	intergenic_region	MODIFIER						-1			-1	-1	-1	-1	-1	-1	0
chrUn_JAAHUQ010002088v1	34601	A	C	PASS	0/0	0/0	1/1	0/0	intergenic_region	MODIFIER						-1			-1	-1	-1	-1	-1	-1	0
chrUn_JAAHUQ010002175v1	27730	G	T	PASS	0/1	0/0	1/1	0/1	intergenic_region	MODIFIER						-1			-1	-1	-1	-1	-1	-1	0
chrUn_JAAHUQ010002190v1	48618	A	C	PASS	0/0	0/0	1/1	0/0	intergenic_region	MODIFIER						-1			-1	-1	-1	-1	-1	-1	0
chrUn_JAAHUQ010002201v1	9946	C	T	PASS	0/0	0/0	1/1	0/0	intergenic_region	MODIFIER						-1			-1	-1	-1	-1	-1	-1	0
chrUn_JAAHUQ010002232v1	1883	TG	T	PASS	0/0	0/0	1/1	0/0	intergenic_region	MODIFIER						-1			-1	-1	-1	-1	-1	-1	0
chrUn_JAAHUQ010002234v1	24908	G	A	PASS	0/0	0/0	1/1	0/0	intergenic_region	MODIFIER						-1			-1	-1	-1	-1	-1	-1	0
chrUn_JAAHUQ010002237v1	33279	G	T	PASS	0/0	1/1	1/1	0/0	intergenic_region	MODIFIER						-1			-1	-1	-1	-1	-1	-1	0
chrUn_JAAHUQ010002237v1	33302	C	A	PASS	0/0	0/0	1/1	0/0	intergenic_region	MODIFIER						-1			-1	-1	-1	-1	-1	-1	0
chrUn_JAAHUQ010002237v1	33314	G	T	PASS	0/0	0/0	1/1	0/0	intergenic_region	MODIFIER						-1			-1	-1	-1	-1	-1	-1	0
chrUn_JAAHUQ010002237v1	33387	G	C	PASS	0/0	0/0	1/1	0/0	intergenic_region	MODIFIER						-1			-1	-1	-1	-1	-1	-1	0
chrUn_JAAHUQ010002237v1	33393	C	A	PASS	0/0	0/0	1/1	0/0	intergenic_region	MODIFIER						-1			-1	-1	-1	-1	-1	-1	0
chrUn_JAAHUQ010002237v1	33396	A	G	PASS	0/0	0/0	1/1	0/0	intergenic_region	MODIFIER						-1			-1	-1	-1	-1	-1	-1	0
chrUn_JAAHUQ010002253v1	10264	G	T	PASS	0/0	0/0	1/1	0/0	intergenic_region	MODIFIER						-1			-1	-1	-1	-1	-1	-1	0
chrUn_JAAHUQ010002278v1	7597	C	A	PASS	0/0	0/0	1/1	0/0	intergenic_region	MODIFIER						-1			-1	-1	-1	-1	-1	-1	0
chrUn_JAAHUQ010002304v1	15122	G	T	PASS	0/0	0/0	1/1	0/0	intergenic_region	MODIFIER						-1			-1	-1	-1	-1	-1	-1	0
chrUn_JAAHUQ010002316v1	6473	T	G	PASS	0/0	0/0	1/1	0/0	intergenic_region	MODIFIER						-1			-1	-1	-1	-1	-1	-1	0
chrUn_JAAHUQ010002336v1	38592	GC	G	PASS	0/0	0/0	1/1	0/0	intergenic_region	MODIFIER						-1			-1	-1	-1	-1	-1	-1	0
chrUn_JAAHUQ010002359v1	2276	G	T	PASS	0/0	0/0	1/1	0/0	intergenic_region	MODIFIER						-1			-1	-1	-1	-1	-1	-1	0
chrUn_JAAHUQ010002557v1	45893	G	C	PASS	0/0	0/0	1/1	0/0	intergenic_region	MODIFIER						-1			-1	-1	-1	-1	-1	-1	0
chrUn_JAAHUQ010002566v1	5984	G	GC	PASS	0/0	0/0	1/1	0/0	intergenic_region	MODIFIER						-1			-1	-1	-1	-1	-1	-1	0
chrUn_JAAHUQ010002566v1	5987	A	G	PASS	0/0	0/0	1/1	0/0	intergenic_region	MODIFIER						-1			-1	-1	-1	-1	-1	-1	0
chrUn_JAAHUQ010002687v1	30614	C	T	PASS	0/0	0/0	1/1	0/0	intergenic_region	MODIFIER						-1			-1	-1	-1	-1	-1	-1	0
chrUn_JAAHUQ010002739v1	7885	AG	A	PASS	0/0	0/0	1/1	1/1	intergenic_region	MODIFIER						-1			-1	-1	-1	-1	-1	-1	0
chrUn_JAAHUQ010002739v1	7887	AC	A	PASS	0/0	0/0	1/1	1/1	intergenic_region	MODIFIER						-1			-1	-1	-1	-1	-1	-1	0
chrUn_MU018705v1	372610	A	C	PASS	0/0	0/0	1/1	0/0	intergenic_region	MODIFIER						-1			-1	-1	-1	-1	-1	-1	0
chrUn_MU018706v1	218507	C	A	PASS	0/1	0/0	1/1	0/0	intergenic_region	MODIFIER						-1			-1	-1	-1	-1	-1	-1	0
chrUn_MU018706v1	231224	C	A	PASS	0/0	0/0	1/1	0/0	intergenic_region	MODIFIER						-1			-1	-1	-1	-1	-1	-1	0
chrUn_MU018706v1	247059	T	C	PASS	0/0	0/0	1/1	0/0	intergenic_region	MODIFIER						-1			-1	-1	-1	-1	-1	-1	0
chrUn_MU018706v1	284743	T	A	PASS	0/0	0/0	1/1	0/0	intergenic_region	MODIFIER						-1			-1	-1	-1	-1	-1	-1	0
chrUn_MU018706v1	284751	C	T	PASS	0/0	0/0	1/1	0/0	intergenic_region	MODIFIER						-1			-1	-1	-1	-1	-1	-1	0
chrUn_MU018706v1	286694	T	G	PASS	0/0	0/0	1/1	0/0	intergenic_region	MODIFIER						-1			-1	-1	-1	-1	-1	-1	0
chrUn_MU018709v1	521229	C	T	PASS	1/1	0/0	1/1	1/1	intergenic_region	MODIFIER						-1			-1	-1	-1	-1	-1	-1	0
chrUn_MU018723v1	39515	C	T	PASS	0/0	0/1	1/1	1/1	intergenic_region	MODIFIER						-1			-1	-1	-1	-1	-1	-1	0
chrUn_MU018727v1	136775	G	C	PASS	0/0	0/0	1/1	0/0	intergenic_region	MODIFIER						-1			-1	-1	-1	-1	-1	-1	0
chrUn_MU018727v1	136780	C	T	PASS	0/0	0/0	1/1	0/0	intergenic_region	MODIFIER						-1			-1	-1	-1	-1	-1	-1	0
chrUn_MU018728v1	270181	C	A	PASS	0/0	0/0	1/1	0/0	intergenic_region	MODIFIER						-1			-1	-1	-1	-1	-1	-1	0
chrUn_MU018733v1	16317	C	A	PASS	0/0	0/0	1/1	0/0	intergenic_region	MODIFIER						-1			-1	-1	-1	-1	-1	-1	0
chrUn_MU018733v1	16331	A	T	PASS	0/0	0/0	1/1	0/0	intergenic_region	MODIFIER						-1			-1	-1	-1	-1	-1	-1	0
chrUn_MU018734v1	20484	T	G	PASS	0/0	0/0	1/1	0/0	intergenic_region	MODIFIER						-1			-1	-1	-1	-1	-1	-1	0
chrUn_MU018734v1	54227	C	T	PASS	0/0	0/0	1/1	0/0	intergenic_region	MODIFIER						-1			-1	-1	-1	-1	-1	-1	0
chrUn_MU018735v1	35374	G	C	PASS	0/0	0/0	1/1	0/0	intergenic_region	MODIFIER						-1			-1	-1	-1	-1	-1	-1	0
chrUn_MU018735v1	75299	C	T	PASS	1/1	0/0	1/1	0/0	intergenic_region	MODIFIER						-1			-1	-1	-1	-1	-1	-1	0
chrUn_MU018735v1	237947	C	T	PASS	0/1	0/0	1/1	0/0	intergenic_region	MODIFIER						-1			-1	-1	-1	-1	-1	-1	0
chrUn_MU018738v1	93868	C	A	PASS	0/0	0/0	1/1	0/0	intergenic_region	MODIFIER						-1			-1	-1	-1	-1	-1	-1	0
chrUn_MU018741v1	6746	G	A	PASS	0/0	0/0	1/1	0/0	intergenic_region	MODIFIER						-1			-1	-1	-1	-1	-1	-1	0
chrUn_MU018741v1	11601	T	A	PASS	0/0	0/0	1/1	0/0	intergenic_region	MODIFIER						-1			-1	-1	-1	-1	-1	-1	0
chrUn_MU018744v1	26118	G	C	PASS	1/1	0/0	1/1	0/0	intergenic_region	MODIFIER						-1			-1	-1	-1	-1	-1	-1	0
chrUn_MU018745v1	84829	A	T	PASS	1/1	0/0	1/1	0/0	intergenic_region	MODIFIER						-1			-1	-1	-1	-1	-1	-1	0
chrUn_MU018752v1	126674	A	T	PASS	0/0	0/0	1/1	0/0	intergenic_region	MODIFIER						-1			-1	-1	-1	-1	-1	-1	0
chrUn_MU018755v1	31014	A	G	PASS	0/0	0/0	1/1	0/0	intergenic_region	MODIFIER						-1			-1	-1	-1	-1	-1	-1	0
chrUn_MU018755v1	86844	A	T	PASS	0/0	0/0	1/1	0/0	intergenic_region	MODIFIER						-1			-1	-1	-1	-1	-1	-1	0
chrUn_MU018755v1	86846	TG	T	PASS	0/0	0/0	1/1	0/0	intergenic_region	MODIFIER						-1			-1	-1	-1	-1	-1	-1	0
chrUn_MU018755v1	86848	TTC	T	PASS	0/0	0/0	1/1	0/0	intergenic_region	MODIFIER						-1			-1	-1	-1	-1	-1	-1	0
chrUn_MU018755v1	86855	C	T	PASS	0/0	0/0	1/1	0/0	intergenic_region	MODIFIER						-1			-1	-1	-1	-1	-1	-1	0
chrUn_MU018755v1	86857	T	G	PASS	0/0	0/0	1/1	0/0	intergenic_region	MODIFIER						-1			-1	-1	-1	-1	-1	-1	0
chrUn_MU018763v1	170460	G	C	PASS	0/0	0/0	1/1	0/0	intergenic_region	MODIFIER						-1			-1	-1	-1	-1	-1	-1	0
chrUn_MU018766v1	187495	A	T	PASS	0/0	0/0	1/1	0/0	intergenic_region	MODIFIER						-1			-1	-1	-1	-1	-1	-1	0
chrUn_MU018772v1	257219	C	CAA	PASS	0/0	0/0	1/1	0/0	intergenic_region	MODIFIER						-1			-1	-1	-1	-1	-1	-1	0
chrUn_MU018773v1	173481	A	T	PASS	0/1	0/0	1/1	0/0	intergenic_region	MODIFIER						-1			-1	-1	-1	-1	-1	-1	0
chrUn_MU018803v1	6058	C	A	PASS	0/0	0/0	1/1	0/0	intergenic_region	MODIFIER						-1			-1	-1	-1	-1	-1	-1	0
chrUn_MU018808v1	192302	G	T	PASS	0/0	0/0	1/1	0/0	intergenic_region	MODIFIER						-1			-1	-1	-1	-1	-1	-1	0
chrUn_MU018809v1	48801	T	G	PASS	0/0	0/0	1/1	0/0	intergenic_region	MODIFIER						-1			-1	-1	-1	-1	-1	-1	0
chrUn_MU018809v1	196153	C	T	PASS	0/0	0/0	1/1	0/0	intergenic_region	MODIFIER						-1			-1	-1	-1	-1	-1	-1	0
chrUn_MU018809v1	282945	G	GA	PASS	0/0	0/0	1/1	0/0	intergenic_region	MODIFIER						-1			-1	-1	-1	-1	-1	-1	0
chrUn_MU018809v1	282955	T	G	PASS	0/0	0/0	1/1	0/0	intergenic_region	MODIFIER						-1			-1	-1	-1	-1	-1	-1	0
chrUn_MU018809v1	282965	G	A	PASS	0/0	0/0	1/1	0/0	intergenic_region	MODIFIER						-1			-1	-1	-1	-1	-1	-1	0
chrUn_MU018809v1	282981	A	G	PASS	0/0	0/0	1/1	0/0	intergenic_region	MODIFIER						-1			-1	-1	-1	-1	-1	-1	0
chrUn_MU018809v1	283049	G	T	PASS	0/0	0/0	1/1	0/0	intergenic_region	MODIFIER						-1			-1	-1	-1	-1	-1	-1	0
chrUn_MU018809v1	283053	G	A	PASS	0/0	0/0	1/1	0/0	intergenic_region	MODIFIER						-1			-1	-1	-1	-1	-1	-1	0
chrUn_MU018817v1	110123	A	G	PASS	0/0	0/0	1/1	0/0	intergenic_region	MODIFIER						-1			-1	-1	-1	-1	-1	-1	0
chrUn_MU018819v1	34431	C	T	PASS	0/0	0/0	1/1	0/0	intergenic_region	MODIFIER						-1			-1	-1	-1	-1	-1	-1	0
chrUn_MU018824v1	98332	C	A	PASS	0/0	0/0	1/1	0/0	intergenic_region	MODIFIER						-1			-1	-1	-1	-1	-1	-1	0
chrUn_MU018853v1	12904	C	T	PASS	0/0	0/0	1/1	0/0	intergenic_region	MODIFIER						-1			-1	-1	-1	-1	-1	-1	0

## Sheet: private variants case 2
Table S2. Private homozygous variants in case #2. Private variants were obtained by filtering all variants that were present at least once in 1576 control genomes. This resulted in 255 private variants for case #2 that were absent from all control genomes. Genotypes of both affected dogs and their unaffected parents are listed. Please note that variants are listed multiple times, if they have pre…
#CHROM	POS	REF	ALT	FILTER	sire	dam	case #1	case #2	EFFECT	IMPACT	GENE	GENEID	FEATURE	FEATUREID	BIOTYPE	RANK	HGVS_C	HGVS_P	CDNA_POS	CDNA_LEN	CDS_POS	CDS_LEN	AA_POS	AA_LEN	DISTANCE
chr1	9269569	C	T	PASS	0/0	0/0	0/0	1/1	intron_variant	MODIFIER	CCDC102B	CCDC102B	transcript	XM_038525820.1	protein_coding	5	c.1125+13014G>A		-1	-1	-1	-1	-1	-1	0
chr1	9269569	C	T	PASS	0/0	0/0	0/0	1/1	intron_variant	MODIFIER	CCDC102B	CCDC102B	transcript	XM_038525821.1	protein_coding	5	c.1125+13014G>A		-1	-1	-1	-1	-1	-1	0
chr1	9269569	C	T	PASS	0/0	0/0	0/0	1/1	intron_variant	MODIFIER	CCDC102B	CCDC102B	transcript	XM_038525823.1	protein_coding	5	c.1068+13014G>A		-1	-1	-1	-1	-1	-1	0
chr1	9269569	C	T	PASS	0/0	0/0	0/0	1/1	intron_variant	MODIFIER	CCDC102B	CCDC102B	transcript	XM_038525825.1	protein_coding	6	c.1041+13014G>A		-1	-1	-1	-1	-1	-1	0
chr1	9269569	C	T	PASS	0/0	0/0	0/0	1/1	intron_variant	MODIFIER	CCDC102B	CCDC102B	transcript	XM_038525826.1	protein_coding	6	c.1041+13014G>A		-1	-1	-1	-1	-1	-1	0
chr1	9269569	C	T	PASS	0/0	0/0	0/0	1/1	intron_variant	MODIFIER	CCDC102B	CCDC102B	transcript	XM_038525822.1	protein_coding	5	c.1074+13014G>A		-1	-1	-1	-1	-1	-1	0
chr1	9269569	C	T	PASS	0/0	0/0	0/0	1/1	intron_variant	MODIFIER	CCDC102B	CCDC102B	transcript	XM_038525824.1	protein_coding	5	c.1041+13014G>A		-1	-1	-1	-1	-1	-1	0
chr1	11466388	G	T	PASS	0/0	0/0	0/0	1/1	intergenic_region	MODIFIER	LOC119869888-LOC111090601	LOC119869888-LOC111090601	intergenic_region	LOC119869888-LOC111090601		-1	n.11466388G>T		-1	-1	-1	-1	-1	-1	0
chr1	26777773	G	C	PASS	0/1	0/1	0/1	1/1	intergenic_region	MODIFIER	LOC119869957-LOC119875901_2	LOC119869957-LOC119875901_2	intergenic_region	LOC119869957-LOC119875901		-1	n.26777773G>C		-1	-1	-1	-1	-1	-1	0
chr1	27673555	C	G	PASS	0/1	0/1	0/1	1/1	intergenic_region	MODIFIER	LOC106558449-LOC106559542	LOC106558449-LOC106559542	intergenic_region	LOC106558449-LOC106559542		-1	n.27673555C>G		-1	-1	-1	-1	-1	-1	0
chr1	31090019	G	C	PASS	0/1	0/1	0/1	1/1	intron_variant	MODIFIER	NHSL1	NHSL1	transcript	XM_038526144.1	protein_coding	1	c.193+14385C>G		-1	-1	-1	-1	-1	-1	0
chr1	31090019	G	C	PASS	0/1	0/1	0/1	1/1	intron_variant	MODIFIER	NHSL1	NHSL1	transcript	XM_038526146.1	protein_coding	1	c.193+14385C>G		-1	-1	-1	-1	-1	-1	0
chr1	31846515	T	C	PASS	0/1	0/1	0/1	1/1	upstream_gene_variant	MODIFIER	LOC106558610	LOC106558610	transcript	XR_005353592.1	pseudogene	-1	n.-246A>G		-1	-1	-1	-1	-1	-1	246
chr1	31846515	T	C	PASS	0/1	0/1	0/1	1/1	upstream_gene_variant	MODIFIER	LOC106558610	LOC106558610	transcript	XR_005353591.1	pseudogene	-1	n.-246A>G		-1	-1	-1	-1	-1	-1	246
chr1	31846515	T	C	PASS	0/1	0/1	0/1	1/1	intergenic_region	MODIFIER	LOC106558610-LOC106558606	LOC106558610-LOC106558606	intergenic_region	LOC106558610-LOC106558606		-1	n.31846515T>C		-1	-1	-1	-1	-1	-1	0
chr1	35962209	C	A	PASS	0/1	0/1	0/1	1/1	intergenic_region	MODIFIER	LOC119870746-UTRN	LOC119870746-UTRN	intergenic_region	LOC119870746-UTRN		-1	n.35962209C>A		-1	-1	-1	-1	-1	-1	0
chr1	38658607	A	G	PASS	0/0	0/1	0/1	1/1	intron_variant	MODIFIER	STXBP5	STXBP5	transcript	XM_038526294.1	protein_coding	21	c.2258-4787A>G		-1	-1	-1	-1	-1	-1	0
chr1	38658607	A	G	PASS	0/0	0/1	0/1	1/1	intron_variant	MODIFIER	STXBP5	STXBP5	transcript	XM_038526295.1	protein_coding	20	c.2210-4787A>G		-1	-1	-1	-1	-1	-1	0
chr1	38658607	A	G	PASS	0/0	0/1	0/1	1/1	intron_variant	MODIFIER	STXBP5	STXBP5	transcript	XM_038526296.1	protein_coding	19	c.2150-4787A>G		-1	-1	-1	-1	-1	-1	0
chr1	42781999	A	AAGAG	PASS	0/0	0/1	0/0	1/1	intergenic_region	MODIFIER	ESR1-SYNE1	ESR1-SYNE1	intergenic_region	ESR1-SYNE1		-1	n.42781999_42782000insAGAG		-1	-1	-1	-1	-1	-1	0
chr1	43791389	G	T	PASS	0/1	0/1	0/0	1/1	intergenic_region	MODIFIER	RGS17-LOC111097878	RGS17-LOC111097878	intergenic_region	RGS17-LOC111097878		-1	n.43791389G>T		-1	-1	-1	-1	-1	-1	0
chr1	48968980	T	G	PASS	0/1	0/1	0/0	1/1	intergenic_region	MODIFIER	LOC111095876-LOC102155647	LOC111095876-LOC102155647	intergenic_region	LOC111095876-LOC102155647		-1	n.48968980T>G		-1	-1	-1	-1	-1	-1	0
chr1	52017334	C	A	PASS	0/1	0/1	0/0	1/1	intron_variant	MODIFIER	PACRG	PACRG	transcript	XM_038526512.1	protein_coding	2	c.292-21844C>A		-1	-1	-1	-1	-1	-1	0
chr1	52017334	C	A	PASS	0/1	0/1	0/0	1/1	intron_variant	MODIFIER	PACRG	PACRG	transcript	XM_038526514.1	protein_coding	2	c.292-21844C>A		-1	-1	-1	-1	-1	-1	0
chr1	52017334	C	A	PASS	0/1	0/1	0/0	1/1	intron_variant	MODIFIER	PACRG	PACRG	transcript	XM_038526515.1	protein_coding	2	c.292-21844C>A		-1	-1	-1	-1	-1	-1	0
chr1	52017334	C	A	PASS	0/1	0/1	0/0	1/1	intron_variant	MODIFIER	PACRG	PACRG	transcript	XM_038526513.1	protein_coding	2	c.292-21844C>A		-1	-1	-1	-1	-1	-1	0
chr1	53658646	T	C	PASS	0/1	0/1	0/0	1/1	intergenic_region	MODIFIER	LOC119871000-LOC100684782	LOC119871000-LOC100684782	intergenic_region	LOC119871000-LOC100684782		-1	n.53658646T>C		-1	-1	-1	-1	-1	-1	0
chr1	53816440	A	C	PASS	0/1	0/1	0/0	1/1	intergenic_region	MODIFIER	LOC100684782-LOC119870666	LOC100684782-LOC119870666	intergenic_region	LOC100684782-LOC119870666		-1	n.53816440A>C		-1	-1	-1	-1	-1	-1	0
chr1	79926074	C	T	PASS	0/1	0/1	0/0	1/1	intergenic_region	MODIFIER	TLE4-LOC111096618	TLE4-LOC111096618	intergenic_region	TLE4-LOC111096618		-1	n.79926074C>T		-1	-1	-1	-1	-1	-1	0
chr1	92073442	A	G	PASS	0/1	0/1	0/0	1/1	intron_variant	MODIFIER	PUM3	PUM3	transcript	XM_038527173.1	protein_coding	16	c.1814+1101T>C		-1	-1	-1	-1	-1	-1	0
chr1	92605326	A	T	PASS	0/1	0/1	0/0	1/1	upstream_gene_variant	MODIFIER	RFX3	RFX3	transcript	XM_038527204.1	protein_coding	-1	c.-1053T>A		-1	-1	-1	-1	-1	-1	788
chr1	92605326	A	T	PASS	0/1	0/1	0/0	1/1	intron_variant	MODIFIER	RFX3	RFX3	transcript	XM_038527183.1	protein_coding	6	c.132+2671T>A		-1	-1	-1	-1	-1	-1	0
chr1	92605326	A	T	PASS	0/1	0/1	0/0	1/1	intron_variant	MODIFIER	RFX3	RFX3	transcript	XM_038527177.1	protein_coding	1	c.117+2671T>A		-1	-1	-1	-1	-1	-1	0
chr1	92605326	A	T	PASS	0/1	0/1	0/0	1/1	intron_variant	MODIFIER	RFX3	RFX3	transcript	XM_038527178.1	protein_coding	1	c.117+2671T>A		-1	-1	-1	-1	-1	-1	0
chr1	92605326	A	T	PASS	0/1	0/1	0/0	1/1	intron_variant	MODIFIER	RFX3	RFX3	transcript	XM_038527180.1	protein_coding	1	c.117+2671T>A		-1	-1	-1	-1	-1	-1	0
chr1	92605326	A	T	PASS	0/1	0/1	0/0	1/1	intron_variant	MODIFIER	RFX3	RFX3	transcript	XM_038527181.1	protein_coding	1	c.117+2671T>A		-1	-1	-1	-1	-1	-1	0
chr1	92605326	A	T	PASS	0/1	0/1	0/0	1/1	intron_variant	MODIFIER	RFX3	RFX3	transcript	XM_038527188.1	protein_coding	3	c.132+2671T>A		-1	-1	-1	-1	-1	-1	0
chr1	92605326	A	T	PASS	0/1	0/1	0/0	1/1	intron_variant	MODIFIER	RFX3	RFX3	transcript	XM_038527200.1	protein_coding	2	c.117+2671T>A		-1	-1	-1	-1	-1	-1	0
chr1	92605326	A	T	PASS	0/1	0/1	0/0	1/1	intron_variant	MODIFIER	RFX3	RFX3	transcript	XM_038527185.1	protein_coding	4	c.132+2671T>A		-1	-1	-1	-1	-1	-1	0
chr1	92605326	A	T	PASS	0/1	0/1	0/0	1/1	intron_variant	MODIFIER	RFX3	RFX3	transcript	XM_038527192.1	protein_coding	5	c.117+2671T>A		-1	-1	-1	-1	-1	-1	0
chr1	92605326	A	T	PASS	0/1	0/1	0/0	1/1	intron_variant	MODIFIER	RFX3	RFX3	transcript	XM_038527191.1	protein_coding	3	c.117+2671T>A		-1	-1	-1	-1	-1	-1	0
chr1	92605326	A	T	PASS	0/1	0/1	0/0	1/1	intron_variant	MODIFIER	RFX3	RFX3	transcript	XM_038527187.1	protein_coding	3	c.132+2671T>A		-1	-1	-1	-1	-1	-1	0
chr1	92605326	A	T	PASS	0/1	0/1	0/0	1/1	intron_variant	MODIFIER	RFX3	RFX3	transcript	XM_038527194.1	protein_coding	4	c.117+2671T>A		-1	-1	-1	-1	-1	-1	0
chr1	92605326	A	T	PASS	0/1	0/1	0/0	1/1	intron_variant	MODIFIER	RFX3	RFX3	transcript	XM_038527189.1	protein_coding	2	c.117+2671T>A		-1	-1	-1	-1	-1	-1	0
chr1	92605326	A	T	PASS	0/1	0/1	0/0	1/1	intron_variant	MODIFIER	RFX3	RFX3	transcript	XM_038527179.1	protein_coding	3	c.117+2671T>A		-1	-1	-1	-1	-1	-1	0
chr1	92605326	A	T	PASS	0/1	0/1	0/0	1/1	intron_variant	MODIFIER	RFX3	RFX3	transcript	XM_038527197.1	protein_coding	3	c.117+2671T>A		-1	-1	-1	-1	-1	-1	0
chr1	92605326	A	T	PASS	0/1	0/1	0/0	1/1	intron_variant	MODIFIER	RFX3	RFX3	transcript	XM_038527199.1	protein_coding	2	c.117+2671T>A		-1	-1	-1	-1	-1	-1	0
chr1	92605326	A	T	PASS	0/1	0/1	0/0	1/1	intron_variant	MODIFIER	RFX3	RFX3	transcript	XM_038527184.1	protein_coding	5	c.132+2671T>A		-1	-1	-1	-1	-1	-1	0
chr1	92605326	A	T	PASS	0/1	0/1	0/0	1/1	intron_variant	MODIFIER	RFX3	RFX3	transcript	XM_038527186.1	protein_coding	5	c.132+2671T>A		-1	-1	-1	-1	-1	-1	0
chr1	92605326	A	T	PASS	0/1	0/1	0/0	1/1	intron_variant	MODIFIER	RFX3	RFX3	transcript	XM_038527190.1	protein_coding	7	c.117+2671T>A		-1	-1	-1	-1	-1	-1	0
chr1	92605326	A	T	PASS	0/1	0/1	0/0	1/1	intron_variant	MODIFIER	RFX3	RFX3	transcript	XM_038527193.1	protein_coding	2	c.117+2671T>A		-1	-1	-1	-1	-1	-1	0
chr1	92605326	A	T	PASS	0/1	0/1	0/0	1/1	intron_variant	MODIFIER	RFX3	RFX3	transcript	XM_038527195.1	protein_coding	4	c.117+2671T>A		-1	-1	-1	-1	-1	-1	0
chr1	92605326	A	T	PASS	0/1	0/1	0/0	1/1	intron_variant	MODIFIER	RFX3	RFX3	transcript	XM_038527196.1	protein_coding	3	c.117+2671T>A		-1	-1	-1	-1	-1	-1	0
chr1	92605326	A	T	PASS	0/1	0/1	0/0	1/1	intron_variant	MODIFIER	RFX3	RFX3	transcript	XM_038527198.1	protein_coding	3	c.117+2671T>A		-1	-1	-1	-1	-1	-1	0
chr1	92605326	A	T	PASS	0/1	0/1	0/0	1/1	intron_variant	MODIFIER	RFX3	RFX3	transcript	XM_038527182.1	protein_coding	1	c.117+2671T>A		-1	-1	-1	-1	-1	-1	0
chr1	92605326	A	T	PASS	0/1	0/1	0/0	1/1	intron_variant	MODIFIER	RFX3	RFX3	transcript	XM_038527201.1	protein_coding	1	c.117+2671T>A		-1	-1	-1	-1	-1	-1	0
chr1	92605326	A	T	PASS	0/1	0/1	0/0	1/1	intron_variant	MODIFIER	RFX3	RFX3	transcript	XM_038527202.1	protein_coding	1	c.117+2671T>A		-1	-1	-1	-1	-1	-1	0
chr1	92605326	A	T	PASS	0/1	0/1	0/0	1/1	intron_variant	MODIFIER	RFX3	RFX3	transcript	XM_038527203.1	protein_coding	1	c.117+2671T>A		-1	-1	-1	-1	-1	-1	0
chr1	99483864	C	T	PASS	0/1	0/1	0/0	1/1	intron_variant	MODIFIER	IPPK	IPPK	transcript	XM_038527407.1	protein_coding	1	c.81+2429C>T		-1	-1	-1	-1	-1	-1	0
chr1	103841483	A	AG	PASS	0/1	0/1	0/0	1/1	intron_variant	MODIFIER	PRPF31	PRPF31	transcript	NM_001286979.1	protein_coding	7	c.697+100_697+101insC		-1	-1	-1	-1	-1	-1	0
chr1	112968362	G	T	PASS	0/1	0/1	0/1	1/1	intron_variant	MODIFIER	POU2F2	POU2F2	transcript	XM_038528761.1	protein_coding	6	c.624+2499G>T		-1	-1	-1	-1	-1	-1	0
chr1	112968362	G	T	PASS	0/1	0/1	0/1	1/1	intron_variant	MODIFIER	POU2F2	POU2F2	transcript	XM_038528762.1	protein_coding	7	c.615+2499G>T		-1	-1	-1	-1	-1	-1	0
chr1	112968362	G	T	PASS	0/1	0/1	0/1	1/1	intron_variant	MODIFIER	POU2F2	POU2F2	transcript	XM_038528763.1	protein_coding	5	c.408+3019G>T		-1	-1	-1	-1	-1	-1	0
chr1	112968362	G	T	PASS	0/1	0/1	0/1	1/1	intron_variant	MODIFIER	POU2F2	POU2F2	transcript	XM_038528764.1	protein_coding	5	c.408+3019G>T		-1	-1	-1	-1	-1	-1	0
chr1	112968362	G	T	PASS	0/1	0/1	0/1	1/1	intron_variant	MODIFIER	POU2F2	POU2F2	transcript	XM_038528767.1	protein_coding	4	c.225+6432G>T		-1	-1	-1	-1	-1	-1	0
chr1	112968362	G	T	PASS	0/1	0/1	0/1	1/1	intron_variant	MODIFIER	POU2F2	POU2F2	transcript	XM_038528765.1	protein_coding	5	c.342+3019G>T		-1	-1	-1	-1	-1	-1	0
chr1	112968362	G	T	PASS	0/1	0/1	0/1	1/1	intron_variant	MODIFIER	POU2F2	POU2F2	transcript	XM_038528766.1	protein_coding	5	c.342+3019G>T		-1	-1	-1	-1	-1	-1	0
chr1	112968362	G	T	PASS	0/1	0/1	0/1	1/1	intron_variant	MODIFIER	POU2F2	POU2F2	transcript	XM_038528768.1	protein_coding	5	c.408+3019G>T		-1	-1	-1	-1	-1	-1	0
chr1	112968362	G	T	PASS	0/1	0/1	0/1	1/1	intron_variant	MODIFIER	POU2F2	POU2F2	transcript	XM_038528769.1	protein_coding	5	c.342+3019G>T		-1	-1	-1	-1	-1	-1	0
chr1	112968362	G	T	PASS	0/1	0/1	0/1	1/1	intron_variant	MODIFIER	POU2F2	POU2F2	transcript	XM_038528770.1	protein_coding	5	c.342+3019G>T		-1	-1	-1	-1	-1	-1	0
chr1	112968362	G	T	PASS	0/1	0/1	0/1	1/1	intron_variant	MODIFIER	POU2F2	POU2F2	transcript	XM_038528771.1	protein_coding	4	c.225+6432G>T		-1	-1	-1	-1	-1	-1	0
chr1	112968362	G	T	PASS	0/1	0/1	0/1	1/1	intron_variant	MODIFIER	POU2F2	POU2F2	transcript	XM_038528772.1	protein_coding	4	c.225+6432G>T		-1	-1	-1	-1	-1	-1	0
chr1	117574725	G	A	PASS	0/1	0/1	0/1	1/1	missense_variant	MODERATE	LRFN3	LRFN3	transcript	XM_038529241.1	protein_coding	3	c.1742C>T	p.Ala581Val	2664	7944	1742	1893	581	630	0
chr1	117574725	G	A	PASS	0/1	0/1	0/1	1/1	synonymous_variant	LOW	LRFN3	LRFN3	transcript	XM_038529242.1	protein_coding	3	c.1755C>T	p.Cys585Cys	2677	7957	1755	1824	585	607	0
chr1	119229110	G	T	PASS	0/1	0/1	0/1	1/1	downstream_gene_variant	MODIFIER	LOC111098310	LOC111098310	transcript	XR_005354787.1	pseudogene	-1	n.*1181G>T		-1	-1	-1	-1	-1	-1	1181
chr1	119229110	G	T	PASS	0/1	0/1	0/1	1/1	intergenic_region	MODIFIER	LOC111098310-KCTD15	LOC111098310-KCTD15	intergenic_region	LOC111098310-KCTD15		-1	n.119229110G>T		-1	-1	-1	-1	-1	-1	0
chr2	30639136	T	C	PASS	0/0	0/0	0/0	1/1	intergenic_region	MODIFIER	LOC106560145-KLF6	LOC106560145-KLF6	intergenic_region	LOC106560145-KLF6		-1	n.30639136T>C		-1	-1	-1	-1	-1	-1	0
chr3	37957839	G	C	PASS	0/0	0/0	0/0	1/1	intron_variant	MODIFIER	LOC111095185	LOC111095185	transcript	XR_005356901.1	pseudogene	2	n.256+9628G>C		-1	-1	-1	-1	-1	-1	0
chr3	37957839	G	C	PASS	0/0	0/0	0/0	1/1	intron_variant	MODIFIER	LOC111095185	LOC111095185	transcript	XR_005356900.1	pseudogene	2	n.256+9628G>C		-1	-1	-1	-1	-1	-1	0
chr3	43291475	TTA	T	PASS	0/1	1/1	1/1	1/1	intergenic_region	MODIFIER	LOC102154414-LOC111095364	LOC102154414-LOC111095364	intergenic_region	LOC102154414-LOC111095364		-1	n.43291476_43291477delTA		-1	-1	-1	-1	-1	-1	0
chr3	63413153	A	T	PASS	0/0	1/1	0/1	1/1	downstream_gene_variant	MODIFIER	MED28	MED28	transcript	XM_038533309.1	protein_coding	-1	c.*4269T>A		-1	-1	-1	-1	-1	-1	3369
chr3	63413153	A	T	PASS	0/0	1/1	0/1	1/1	intron_variant	MODIFIER	FAM184B	FAM184B	transcript	XM_038533310.1	protein_coding	16	c.2911-148A>T		-1	-1	-1	-1	-1	-1	0
chr3	83231853	C	A	PASS	0/0	0/0	0/0	1/1	intergenic_region	MODIFIER	LOC119870870-LOC111095399	LOC119870870-LOC111095399	intergenic_region	LOC119870870-LOC111095399		-1	n.83231853C>A		-1	-1	-1	-1	-1	-1	0
chr4	3218623	G	T	PASS	0/1	0/1	1/1	1/1	intron_variant	MODIFIER	RYR2	RYR2	transcript	XM_038533814.1	protein_coding	2	c.169-13188C>A		-1	-1	-1	-1	-1	-1	0
chr4	3218623	G	T	PASS	0/1	0/1	1/1	1/1	intron_variant	MODIFIER	RYR2	RYR2	transcript	XM_038533815.1	protein_coding	2	c.169-13188C>A		-1	-1	-1	-1	-1	-1	0
chr4	3218623	G	T	PASS	0/1	0/1	1/1	1/1	intron_variant	MODIFIER	RYR2	RYR2	transcript	XM_038533816.1	protein_coding	2	c.169-13188C>A		-1	-1	-1	-1	-1	-1	0
chr4	3218623	G	T	PASS	0/1	0/1	1/1	1/1	intron_variant	MODIFIER	RYR2	RYR2	transcript	XM_038533817.1	protein_coding	2	c.169-13188C>A		-1	-1	-1	-1	-1	-1	0
chr4	3218623	G	T	PASS	0/1	0/1	1/1	1/1	intron_variant	MODIFIER	RYR2	RYR2	transcript	XM_038533818.1	protein_coding	2	c.169-13188C>A		-1	-1	-1	-1	-1	-1	0
chr4	5395418	A	G	PASS	0/1	0/1	1/1	1/1	intron_variant	MODIFIER	LOC111095433	LOC111095433	transcript	XR_005357764.1	pseudogene	1	n.107-2922T>C		-1	-1	-1	-1	-1	-1	0
chr4	5395418	A	G	PASS	0/1	0/1	1/1	1/1	intron_variant	MODIFIER	LOC111095433	LOC111095433	transcript	XR_005357763.1	pseudogene	1	n.107-2922T>C		-1	-1	-1	-1	-1	-1	0
chr4	14117120	A	G	PASS	0/0	0/0	0/0	1/1	intergenic_region	MODIFIER	LOC119876166-LOC111095703	LOC119876166-LOC111095703	intergenic_region	LOC119876166-LOC111095703		-1	n.14117120A>G		-1	-1	-1	-1	-1	-1	0
chr4	19695588	TCCC	T	PASS	0/1	0/1	1/1	1/1	intron_variant	MODIFIER	CTNNA3	CTNNA3	transcript	XM_038534067.1	protein_coding	2	c.99+6027_99+6029delGGG		-1	-1	-1	-1	-1	-1	0
chr4	19695588	TCCC	T	PASS	0/1	0/1	1/1	1/1	intron_variant	MODIFIER	CTNNA3	CTNNA3	transcript	XM_038534069.1	protein_coding	1	c.99+6027_99+6029delGGG		-1	-1	-1	-1	-1	-1	0
chr4	19695588	TCCC	T	PASS	0/1	0/1	1/1	1/1	intron_variant	MODIFIER	CTNNA3	CTNNA3	transcript	XM_038534068.1	protein_coding	2	c.99+6027_99+6029delGGG		-1	-1	-1	-1	-1	-1	0
chr4	19695588	TCCC	T	PASS	0/1	0/1	1/1	1/1	intron_variant	MODIFIER	CTNNA3	CTNNA3	transcript	XM_038534070.1	protein_coding	2	c.99+6027_99+6029delGGG		-1	-1	-1	-1	-1	-1	0
chr4	19695588	TCCC	T	PASS	0/1	0/1	1/1	1/1	intron_variant	MODIFIER	CTNNA3	CTNNA3	transcript	XM_038534071.1	protein_coding	2	c.99+6027_99+6029delGGG		-1	-1	-1	-1	-1	-1	0
chr4	19695588	TCCC	T	PASS	0/1	0/1	1/1	1/1	intron_variant	MODIFIER	CTNNA3	CTNNA3	transcript	XM_038534072.1	protein_coding	2	c.99+6027_99+6029delGGG		-1	-1	-1	-1	-1	-1	0
chr4	19695588	TCCC	T	PASS	0/1	0/1	1/1	1/1	intron_variant	MODIFIER	CTNNA3	CTNNA3	transcript	XM_038534073.1	protein_coding	2	c.99+6027_99+6029delGGG		-1	-1	-1	-1	-1	-1	0
chr4	19695591	C	CAAATATCAAATATTTATTTG	PASS	0/1	0/1	1/1	1/1	intron_variant	MODIFIER	CTNNA3	CTNNA3	transcript	XM_038534067.1	protein_coding	2	c.99+6026_99+6027insCAAATAAATATTTGATATTT		-1	-1	-1	-1	-1	-1	0
chr4	19695591	C	CAAATATCAAATATTTATTTG	PASS	0/1	0/1	1/1	1/1	intron_variant	MODIFIER	CTNNA3	CTNNA3	transcript	XM_038534069.1	protein_coding	1	c.99+6026_99+6027insCAAATAAATATTTGATATTT		-1	-1	-1	-1	-1	-1	0
chr4	19695591	C	CAAATATCAAATATTTATTTG	PASS	0/1	0/1	1/1	1/1	intron_variant	MODIFIER	CTNNA3	CTNNA3	transcript	XM_038534068.1	protein_coding	2	c.99+6026_99+6027insCAAATAAATATTTGATATTT		-1	-1	-1	-1	-1	-1	0
chr4	19695591	C	CAAATATCAAATATTTATTTG	PASS	0/1	0/1	1/1	1/1	intron_variant	MODIFIER	CTNNA3	CTNNA3	transcript	XM_038534070.1	protein_coding	2	c.99+6026_99+6027insCAAATAAATATTTGATATTT		-1	-1	-1	-1	-1	-1	0
chr4	19695591	C	CAAATATCAAATATTTATTTG	PASS	0/1	0/1	1/1	1/1	intron_variant	MODIFIER	CTNNA3	CTNNA3	transcript	XM_038534071.1	protein_coding	2	c.99+6026_99+6027insCAAATAAATATTTGATATTT		-1	-1	-1	-1	-1	-1	0
chr4	19695591	C	CAAATATCAAATATTTATTTG	PASS	0/1	0/1	1/1	1/1	intron_variant	MODIFIER	CTNNA3	CTNNA3	transcript	XM_038534072.1	protein_coding	2	c.99+6026_99+6027insCAAATAAATATTTGATATTT		-1	-1	-1	-1	-1	-1	0
chr4	19695591	C	CAAATATCAAATATTTATTTG	PASS	0/1	0/1	1/1	1/1	intron_variant	MODIFIER	CTNNA3	CTNNA3	transcript	XM_038534073.1	protein_coding	2	c.99+6026_99+6027insCAAATAAATATTTGATATTT		-1	-1	-1	-1	-1	-1	0
chr4	20067431	G	A	PASS	0/1	0/1	1/1	1/1	upstream_gene_variant	MODIFIER	HERC4	HERC4	transcript	XM_038534094.1	protein_coding	-1	c.-4071C>T		-1	-1	-1	-1	-1	-1	3936
chr4	20067431	G	A	PASS	0/1	0/1	1/1	1/1	intron_variant	MODIFIER	HERC4	HERC4	transcript	XM_038534083.1	protein_coding	2	c.226+358C>T		-1	-1	-1	-1	-1	-1	0
chr4	20067431	G	A	PASS	0/1	0/1	1/1	1/1	intron_variant	MODIFIER	HERC4	HERC4	transcript	XM_038534084.1	protein_coding	2	c.226+358C>T		-1	-1	-1	-1	-1	-1	0
chr4	20067431	G	A	PASS	0/1	0/1	1/1	1/1	intron_variant	MODIFIER	HERC4	HERC4	transcript	XM_038534090.1	protein_coding	2	c.226+358C>T		-1	-1	-1	-1	-1	-1	0
chr4	20067431	G	A	PASS	0/1	0/1	1/1	1/1	intron_variant	MODIFIER	HERC4	HERC4	transcript	XM_038534092.1	protein_coding	2	c.226+358C>T		-1	-1	-1	-1	-1	-1	0
chr4	20067431	G	A	PASS	0/1	0/1	1/1	1/1	intron_variant	MODIFIER	HERC4	HERC4	transcript	XM_038534085.1	protein_coding	2	c.226+358C>T		-1	-1	-1	-1	-1	-1	0
chr4	20067431	G	A	PASS	0/1	0/1	1/1	1/1	intron_variant	MODIFIER	HERC4	HERC4	transcript	XM_038534086.1	protein_coding	2	c.226+358C>T		-1	-1	-1	-1	-1	-1	0
chr4	20067431	G	A	PASS	0/1	0/1	1/1	1/1	intron_variant	MODIFIER	HERC4	HERC4	transcript	XM_038534087.1	protein_coding	2	c.226+358C>T		-1	-1	-1	-1	-1	-1	0
chr4	20067431	G	A	PASS	0/1	0/1	1/1	1/1	intron_variant	MODIFIER	HERC4	HERC4	transcript	XM_038534088.1	protein_coding	2	c.226+358C>T		-1	-1	-1	-1	-1	-1	0
chr4	20067431	G	A	PASS	0/1	0/1	1/1	1/1	intron_variant	MODIFIER	HERC4	HERC4	transcript	XM_038534089.1	protein_coding	2	c.226+358C>T		-1	-1	-1	-1	-1	-1	0
chr4	20067431	G	A	PASS	0/1	0/1	1/1	1/1	intron_variant	MODIFIER	HERC4	HERC4	transcript	XM_038534093.1	protein_coding	2	c.-119+358C>T		-1	-1	-1	-1	-1	-1	0
chr4	20067431	G	A	PASS	0/1	0/1	1/1	1/1	intron_variant	MODIFIER	HERC4	HERC4	transcript	XM_038534091.1	protein_coding	2	c.226+358C>T		-1	-1	-1	-1	-1	-1	0
chr4	20486309	G	A	PASS	0/1	0/1	1/1	1/1	intron_variant	MODIFIER	TET1	TET1	transcript	XM_038534146.1	protein_coding	1	c.-122-604G>A		-1	-1	-1	-1	-1	-1	0
chr4	24657175	C	T	PASS	0/1	0/1	1/1	1/1	intron_variant	MODIFIER	CFAP70	CFAP70	transcript	XM_038534316.1	protein_coding	2	c.63+117G>A		-1	-1	-1	-1	-1	-1	0
chr4	24657175	C	T	PASS	0/1	0/1	1/1	1/1	intron_variant	MODIFIER	CFAP70	CFAP70	transcript	XM_038534324.1	protein_coding	1	c.-6+117G>A		-1	-1	-1	-1	-1	-1	0
chr4	24657175	C	T	PASS	0/1	0/1	1/1	1/1	intron_variant	MODIFIER	CFAP70	CFAP70	transcript	XM_038534325.1	protein_coding	1	c.-6+2618G>A		-1	-1	-1	-1	-1	-1	0
chr4	24657175	C	T	PASS	0/1	0/1	1/1	1/1	intron_variant	MODIFIER	CFAP70	CFAP70	transcript	XM_038534318.1	protein_coding	3	c.63+117G>A		-1	-1	-1	-1	-1	-1	0
chr4	24657175	C	T	PASS	0/1	0/1	1/1	1/1	intron_variant	MODIFIER	CFAP70	CFAP70	transcript	XM_038534319.1	protein_coding	2	c.63+117G>A		-1	-1	-1	-1	-1	-1	0
chr4	24657175	C	T	PASS	0/1	0/1	1/1	1/1	intron_variant	MODIFIER	CFAP70	CFAP70	transcript	XM_038534320.1	protein_coding	2	c.63+117G>A		-1	-1	-1	-1	-1	-1	0
chr4	24657175	C	T	PASS	0/1	0/1	1/1	1/1	intron_variant	MODIFIER	CFAP70	CFAP70	transcript	XM_038534321.1	protein_coding	2	c.63+117G>A		-1	-1	-1	-1	-1	-1	0
chr4	24657175	C	T	PASS	0/1	0/1	1/1	1/1	intron_variant	MODIFIER	CFAP70	CFAP70	transcript	XM_038534322.1	protein_coding	2	c.63+117G>A		-1	-1	-1	-1	-1	-1	0
chr4	24657175	C	T	PASS	0/1	0/1	1/1	1/1	intron_variant	MODIFIER	CFAP70	CFAP70	transcript	XM_038534323.1	protein_coding	2	c.63+117G>A		-1	-1	-1	-1	-1	-1	0
chr4	24657175	C	T	PASS	0/1	0/1	1/1	1/1	intron_variant	MODIFIER	CFAP70	CFAP70	transcript	XM_038534317.1	protein_coding	2	c.63+117G>A		-1	-1	-1	-1	-1	-1	0
chr4	29217774	GC	G	PASS	0/1	0/1	1/1	1/1	intergenic_region	MODIFIER	LOC102155025-LOC119871628	LOC102155025-LOC119871628	intergenic_region	LOC102155025-LOC119871628		-1	n.29217775delC		-1	-1	-1	-1	-1	-1	0
chr4	31288587	G	A	PASS	0/1	0/1	1/1	1/1	intergenic_region	MODIFIER	LOC119871722-LOC119871492	LOC119871722-LOC119871492	intergenic_region	LOC119871722-LOC119871492		-1	n.31288587G>A		-1	-1	-1	-1	-1	-1	0
chr4	32048267	C	T	PASS	0/1	0/1	1/1	1/1	intron_variant	MODIFIER	NRG3	NRG3	transcript	XM_038534491.1	protein_coding	2	c.972-138541C>T		-1	-1	-1	-1	-1	-1	0
chr4	32048267	C	T	PASS	0/1	0/1	1/1	1/1	intron_variant	MODIFIER	NRG3	NRG3	transcript	XM_038534492.1	protein_coding	2	c.972-138541C>T		-1	-1	-1	-1	-1	-1	0
chr4	32048267	C	T	PASS	0/1	0/1	1/1	1/1	intron_variant	MODIFIER	NRG3	NRG3	transcript	XM_038534493.1	protein_coding	2	c.972-138541C>T		-1	-1	-1	-1	-1	-1	0
chr4	32048267	C	T	PASS	0/1	0/1	1/1	1/1	intron_variant	MODIFIER	NRG3	NRG3	transcript	XM_038534494.1	protein_coding	2	c.972-138541C>T		-1	-1	-1	-1	-1	-1	0
chr4	32048267	C	T	PASS	0/1	0/1	1/1	1/1	intron_variant	MODIFIER	NRG3	NRG3	transcript	XM_038534495.1	protein_coding	2	c.972-138541C>T		-1	-1	-1	-1	-1	-1	0
chr4	32048267	C	T	PASS	0/1	0/1	1/1	1/1	intron_variant	MODIFIER	NRG3	NRG3	transcript	XM_038534496.1	protein_coding	2	c.972-138541C>T		-1	-1	-1	-1	-1	-1	0
chr4	32048267	C	T	PASS	0/1	0/1	1/1	1/1	intron_variant	MODIFIER	NRG3	NRG3	transcript	XM_038534497.1	protein_coding	2	c.972-138541C>T		-1	-1	-1	-1	-1	-1	0
chr4	32820534	A	T	VQSRTrancheSNP99.90to100.00	0/0	0/1	1/1	1/1	intergenic_region	MODIFIER	LOC100855666-LOC119871631	LOC100855666-LOC119871631	intergenic_region	LOC100855666-LOC119871631		-1	n.32820534A>T		-1	-1	-1	-1	-1	-1	0
chr4	36943081	G	T	PASS	0/1	0/1	1/1	1/1	missense_variant	MODERATE	RAB24	RAB24	transcript	XM_038534661.1	protein_coding	3	c.239G>T	p.Gly80Val	643	1337	239	636	80	211	0
chr4	36943081	G	T	PASS	0/1	0/1	1/1	1/1	missense_variant	MODERATE	RAB24	RAB24	transcript	XM_038534662.1	protein_coding	3	c.239G>T	p.Gly80Val	651	1162	239	624	80	207	0
chr4	36943081	G	T	PASS	0/1	0/1	1/1	1/1	missense_variant	MODERATE	RAB24	RAB24	transcript	XM_038534664.1	protein_coding	3	c.239G>T	p.Gly80Val	644	1131	239	600	80	199	0
chr4	36943081	G	T	PASS	0/1	0/1	1/1	1/1	missense_variant	MODERATE	RAB24	RAB24	transcript	XM_038534663.1	protein_coding	3	c.239G>T	p.Gly80Val	640	1310	239	612	80	203	0
chr4	36943081	G	T	PASS	0/1	0/1	1/1	1/1	upstream_gene_variant	MODIFIER	PRELID1	PRELID1	transcript	XM_038534659.1	protein_coding	-1	c.-1166C>A		-1	-1	-1	-1	-1	-1	981
chr4	36943081	G	T	PASS	0/1	0/1	1/1	1/1	upstream_gene_variant	MODIFIER	PRELID1	PRELID1	transcript	XM_038534660.1	protein_coding	-1	c.-1166C>A		-1	-1	-1	-1	-1	-1	976
chr4	36943081	G	T	PASS	0/1	0/1	1/1	1/1	downstream_gene_variant	MODIFIER	MXD3	MXD3	transcript	XM_038534654.1	protein_coding	-1	c.*5186G>T		-1	-1	-1	-1	-1	-1	4790
chr4	36943081	G	T	PASS	0/1	0/1	1/1	1/1	downstream_gene_variant	MODIFIER	NSD1	NSD1	transcript	XM_038534646.1	protein_coding	-1	c.*7054C>A		-1	-1	-1	-1	-1	-1	2270
chr4	36943081	G	T	PASS	0/1	0/1	1/1	1/1	downstream_gene_variant	MODIFIER	MXD3	MXD3	transcript	XM_038534655.1	protein_coding	-1	c.*5186G>T		-1	-1	-1	-1	-1	-1	4790
chr4	36943081	G	T	PASS	0/1	0/1	1/1	1/1	downstream_gene_variant	MODIFIER	MXD3	MXD3	transcript	XM_038534657.1	protein_coding	-1	c.*5186G>T		-1	-1	-1	-1	-1	-1	4790
chr4	36943081	G	T	PASS	0/1	0/1	1/1	1/1	downstream_gene_variant	MODIFIER	MXD3	MXD3	transcript	XM_038534656.1	protein_coding	-1	c.*5186G>T		-1	-1	-1	-1	-1	-1	4790
chr4	36943081	G	T	PASS	0/1	0/1	1/1	1/1	downstream_gene_variant	MODIFIER	MXD3	MXD3	transcript	XM_038534658.1	protein_coding	-1	c.*5186G>T		-1	-1	-1	-1	-1	-1	4790
chr4	36943081	G	T	PASS	0/1	0/1	1/1	1/1	downstream_gene_variant	MODIFIER	NSD1	NSD1	transcript	XM_038534652.1	protein_coding	-1	c.*7054C>A		-1	-1	-1	-1	-1	-1	2270
chr4	36943081	G	T	PASS	0/1	0/1	1/1	1/1	downstream_gene_variant	MODIFIER	NSD1	NSD1	transcript	XM_038534648.1	protein_coding	-1	c.*7054C>A		-1	-1	-1	-1	-1	-1	2270
chr4	36943081	G	T	PASS	0/1	0/1	1/1	1/1	downstream_gene_variant	MODIFIER	NSD1	NSD1	transcript	XM_038534651.1	protein_coding	-1	c.*7054C>A		-1	-1	-1	-1	-1	-1	2270
chr4	36943081	G	T	PASS	0/1	0/1	1/1	1/1	downstream_gene_variant	MODIFIER	NSD1	NSD1	transcript	XM_038534649.1	protein_coding	-1	c.*7054C>A		-1	-1	-1	-1	-1	-1	2270
chr4	36943081	G	T	PASS	0/1	0/1	1/1	1/1	downstream_gene_variant	MODIFIER	NSD1	NSD1	transcript	XM_038534653.1	protein_coding	-1	c.*7054C>A		-1	-1	-1	-1	-1	-1	2270
chr4	36943081	G	T	PASS	0/1	0/1	1/1	1/1	downstream_gene_variant	MODIFIER	NSD1	NSD1	transcript	XM_038534650.1	protein_coding	-1	c.*7054C>A		-1	-1	-1	-1	-1	-1	2270
chr4	36943081	G	T	PASS	0/1	0/1	1/1	1/1	downstream_gene_variant	MODIFIER	NSD1	NSD1	transcript	XM_038534647.1	protein_coding	-1	c.*7054C>A		-1	-1	-1	-1	-1	-1	2270
chr4	36943081	G	T	PASS	0/1	0/1	1/1	1/1	non_coding_transcript_exon_variant	MODIFIER	RAB24	RAB24	transcript	XR_005358119.1	pseudogene	3	n.651G>T		-1	-1	-1	-1	-1	-1	0
chr4	36943081	G	T	PASS	0/1	0/1	1/1	1/1	non_coding_transcript_exon_variant	MODIFIER	RAB24	RAB24	transcript	XR_005358120.1	pseudogene	3	n.644G>T		-1	-1	-1	-1	-1	-1	0
chr4	61946881	T	A	PASS	0/1	0/1	1/1	1/1	intron_variant	MODIFIER	HSPB3	HSPB3	transcript	XR_005358469.1	pseudogene	6	n.810+845A>T		-1	-1	-1	-1	-1	-1	0
chr4	61946881	T	A	PASS	0/1	0/1	1/1	1/1	intron_variant	MODIFIER	HSPB3	HSPB3	transcript	XR_005358468.1	pseudogene	6	n.810+845A>T		-1	-1	-1	-1	-1	-1	0
chr4	61946881	T	A	PASS	0/1	0/1	1/1	1/1	intron_variant	MODIFIER	HSPB3	HSPB3	transcript	XR_005358470.1	pseudogene	6	n.810+845A>T		-1	-1	-1	-1	-1	-1	0
chr4	61946881	T	A	PASS	0/1	0/1	1/1	1/1	intron_variant	MODIFIER	HSPB3	HSPB3	transcript	XR_005358471.1	pseudogene	6	n.810+845A>T		-1	-1	-1	-1	-1	-1	0
chr4	61946881	T	A	PASS	0/1	0/1	1/1	1/1	intron_variant	MODIFIER	HSPB3	HSPB3	transcript	XR_005358472.1	pseudogene	6	n.810+845A>T		-1	-1	-1	-1	-1	-1	0
chr4	61946881	T	A	PASS	0/1	0/1	1/1	1/1	intron_variant	MODIFIER	HSPB3	HSPB3	transcript	XR_005358473.1	pseudogene	6	n.810+845A>T		-1	-1	-1	-1	-1	-1	0
chr4	72230259	T	A	PASS	0/1	0/0	0/0	1/1	intron_variant	MODIFIER	WDR70	WDR70	transcript	XM_038535279.1	protein_coding	3	c.175+4354A>T		-1	-1	-1	-1	-1	-1	0
chr4	72230259	T	A	PASS	0/1	0/0	0/0	1/1	intron_variant	MODIFIER	WDR70	WDR70	transcript	XM_038535280.1	protein_coding	3	c.-283+4354A>T		-1	-1	-1	-1	-1	-1	0
chr4	80175261	C	T	PASS	0/1	0/1	1/1	1/1	intron_variant	MODIFIER	CDH9	CDH9	transcript	XM_038533757.1	protein_coding	2	c.229-15783C>T		-1	-1	-1	-1	-1	-1	0
chr5	43252233	A	G	PASS	0/0	0/0	0/0	1/1	intergenic_region	MODIFIER	LOC119876323-LOC119876298	LOC119876323-LOC119876298	intergenic_region	LOC119876323-LOC119876298		-1	n.43252233A>G		-1	-1	-1	-1	-1	-1	0
chr5	43252243	A	G	PASS	0/0	0/0	0/0	1/1	intergenic_region	MODIFIER	LOC119876323-LOC119876298	LOC119876323-LOC119876298	intergenic_region	LOC119876323-LOC119876298		-1	n.43252243A>G		-1	-1	-1	-1	-1	-1	0
chr5	43252245	T	C	PASS	0/0	0/0	0/0	1/1	intergenic_region	MODIFIER	LOC119876323-LOC119876298	LOC119876323-LOC119876298	intergenic_region	LOC119876323-LOC119876298		-1	n.43252245T>C		-1	-1	-1	-1	-1	-1	0
chr6	12139957	T	C	PASS	0/0	0/0	0/0	1/1	5_prime_UTR_variant	MODIFIER	LOC607286	LOC607286	transcript	XM_038539539.1	protein_coding	1	c.-1351T>C		-1	-1	-1	-1	-1	-1	1351
chr6	12139957	T	C	PASS	0/0	0/0	0/0	1/1	intron_variant	MODIFIER	LOC119872161_2	LOC119872161_2	transcript	XR_005360627.1	pseudogene	3	n.2036-131A>G		-1	-1	-1	-1	-1	-1	0
chr6	12139957	T	C	PASS	0/0	0/0	0/0	1/1	intron_variant	MODIFIER	LOC119872161_2	LOC119872161_2	transcript	XR_005360628.1	pseudogene	3	n.1885-131A>G		-1	-1	-1	-1	-1	-1	0
chr6	12239721	C	T	PASS	1/1	0/0	0/0	1/1	upstream_gene_variant	MODIFIER	RBAK	RBAK	transcript	XM_038539540.1	protein_coding	-1	c.-3917C>T		-1	-1	-1	-1	-1	-1	3902
chr6	12239721	C	T	PASS	1/1	0/0	0/0	1/1	intron_variant	MODIFIER	RBAK	RBAK	transcript	XM_038539543.1	protein_coding	2	c.40-4454C>T		-1	-1	-1	-1	-1	-1	0
chr6	12239721	C	T	PASS	1/1	0/0	0/0	1/1	intron_variant	MODIFIER	RBAK	RBAK	transcript	XM_038539541.1	protein_coding	2	c.40-4454C>T		-1	-1	-1	-1	-1	-1	0
chr6	12239721	C	T	PASS	1/1	0/0	0/0	1/1	intron_variant	MODIFIER	RBAK	RBAK	transcript	XM_038539542.1	protein_coding	2	c.40-4454C>T		-1	-1	-1	-1	-1	-1	0
chr6	17647992	ATATTTTTTTGAATTTTTATTTTTTTTATTTTATTTTTTGTGTTATGGTTTTTTTTTTTTAAAGATTTTATTTATTTATTCATGATAGTCACAGAGAGAGAGAGAGAGAGGCAGAGACACAGGCAGAGGGAGAAGCAGGCTCCATGCACCGGGAGCCCGACGTGGGATCCGATCCCGGGTCTCCAGGATCGCGCCCGGGGCCAAAGGCAGGCGCCAAACCGCTGCGCCACCCAGGGATCCC	A	PASS	0/0	0/0	1/1	1/1	intergenic_region	MODIFIER	LOC479773-FBRS	LOC479773-FBRS	intergenic_region	LOC479773-FBRS		-1	n.17647993_17648232del		-1	-1	-1	-1	-1	-1	0
chr8	6554262	T	G	PASS	0/1	0/1	0/1	1/1	intergenic_region	MODIFIER	LOC111096972-LOC106559148	LOC111096972-LOC106559148	intergenic_region	LOC111096972-LOC106559148		-1	n.6554262T>G		-1	-1	-1	-1	-1	-1	0
chr8	6747657	G	A	PASS	0/1	0/1	0/1	1/1	intergenic_region	MODIFIER	LOC100687243-LOC119872984	LOC100687243-LOC119872984	intergenic_region	LOC100687243-LOC119872984		-1	n.6747657G>A		-1	-1	-1	-1	-1	-1	0
chr8	7895592	AT	A	PASS	0/1	0/1	0/1	1/1	intergenic_region	MODIFIER	LOC111096973-LOC119876485	LOC111096973-LOC119876485	intergenic_region	LOC111096973-LOC119876485		-1	n.7895593delT		-1	-1	-1	-1	-1	-1	0
chr8	8262483	T	A	PASS	0/1	0/1	0/1	1/1	intergenic_region	MODIFIER	LOC100687714-LOC119872985	LOC100687714-LOC119872985	intergenic_region	LOC100687714-LOC119872985		-1	n.8262483T>A		-1	-1	-1	-1	-1	-1	0
chr8	8692485	G	A	PASS	0/1	0/1	0/1	1/1	intergenic_region	MODIFIER	LOC111096975-LOC102154002	LOC111096975-LOC102154002	intergenic_region	LOC111096975-LOC102154002		-1	n.8692485G>A		-1	-1	-1	-1	-1	-1	0
chr8	9325118	G	A	PASS	0/1	0/1	0/1	1/1	intron_variant	MODIFIER	PRKD1	PRKD1	transcript	XM_038544379.1	protein_coding	1	c.268-31700C>T		-1	-1	-1	-1	-1	-1	0
chr8	9325118	G	A	PASS	0/1	0/1	0/1	1/1	intron_variant	MODIFIER	PRKD1	PRKD1	transcript	XM_038544380.1	protein_coding	1	c.268-31700C>T		-1	-1	-1	-1	-1	-1	0
chr8	9921068	T	C	PASS	0/1	0/1	0/1	1/1	intergenic_region	MODIFIER	LOC111097205-G2E3	LOC111097205-G2E3	intergenic_region	LOC111097205-G2E3		-1	n.9921068T>C		-1	-1	-1	-1	-1	-1	0
chr8	9930535	T	C	PASS	0/1	0/1	0/1	1/1	intergenic_region	MODIFIER	LOC111097205-G2E3	LOC111097205-G2E3	intergenic_region	LOC111097205-G2E3		-1	n.9930535T>C		-1	-1	-1	-1	-1	-1	0
chr8	9940880	T	TTAGTA	PASS	0/1	0/1	0/1	1/1	intergenic_region	MODIFIER	LOC111097205-G2E3	LOC111097205-G2E3	intergenic_region	LOC111097205-G2E3		-1	n.9940880_9940881insTAGTA		-1	-1	-1	-1	-1	-1	0
chr8	9973526	A	C	PASS	0/1	0/1	0/1	1/1	intergenic_region	MODIFIER	LOC111097205-G2E3	LOC111097205-G2E3	intergenic_region	LOC111097205-G2E3		-1	n.9973526A>C		-1	-1	-1	-1	-1	-1	0
chr8	10020075	G	A	PASS	0/1	0/1	0/1	1/1	intergenic_region	MODIFIER	LOC111097205-G2E3	LOC111097205-G2E3	intergenic_region	LOC111097205-G2E3		-1	n.10020075G>A		-1	-1	-1	-1	-1	-1	0
chr8	10057034	T	C	PASS	0/1	0/1	0/1	1/1	upstream_gene_variant	MODIFIER	G2E3	G2E3	transcript	XM_038544387.1	protein_coding	-1	c.-3764T>C		-1	-1	-1	-1	-1	-1	3723
chr8	10057034	T	C	PASS	0/1	0/1	0/1	1/1	downstream_gene_variant	MODIFIER	LOC111096978	LOC111096978	transcript	XM_038544388.1	protein_coding	-1	c.*486A>G		-1	-1	-1	-1	-1	-1	381
chr8	10057034	T	C	PASS	0/1	0/1	0/1	1/1	downstream_gene_variant	MODIFIER	LOC111096978	LOC111096978	transcript	XM_038544389.1	protein_coding	-1	c.*486A>G		-1	-1	-1	-1	-1	-1	381
chr8	10057034	T	C	PASS	0/1	0/1	0/1	1/1	downstream_gene_variant	MODIFIER	LOC111096978	LOC111096978	transcript	XM_038544390.1	protein_coding	-1	c.*486A>G		-1	-1	-1	-1	-1	-1	381
chr8	10057034	T	C	PASS	0/1	0/1	0/1	1/1	intron_variant	MODIFIER	G2E3	G2E3	transcript	XM_038544383.1	protein_coding	1	c.88+5331T>C		-1	-1	-1	-1	-1	-1	0
chr8	10057034	T	C	PASS	0/1	0/1	0/1	1/1	intron_variant	MODIFIER	G2E3	G2E3	transcript	XM_038544385.1	protein_coding	1	c.-5+5331T>C		-1	-1	-1	-1	-1	-1	0
chr8	10057034	T	C	PASS	0/1	0/1	0/1	1/1	intron_variant	MODIFIER	G2E3	G2E3	transcript	XM_038544384.1	protein_coding	1	c.38+4909T>C		-1	-1	-1	-1	-1	-1	0
chr8	10236817	C	A	PASS	0/1	0/1	0/1	1/1	intergenic_region	MODIFIER	SCFD1-LOC119873133	SCFD1-LOC119873133	intergenic_region	SCFD1-LOC119873133		-1	n.10236817C>A		-1	-1	-1	-1	-1	-1	0
chr8	10490231	G	C	PASS	0/1	0/1	0/1	1/1	missense_variant	MODERATE	LOC119876478	LOC119876478	transcript	XM_038544080.1	protein_coding	3	c.418C>G	p.Arg140Gly	418	711	418	711	140	236	0
chr8	10490231	G	C	PASS	0/1	0/1	0/1	1/1	5_prime_UTR_variant	MODIFIER	AP4S1	AP4S1	transcript	XM_038544408.1	protein_coding	1	c.-266G>C		-1	-1	-1	-1	-1	-1	30065
chr8	10490231	G	C	PASS	0/1	0/1	0/1	1/1	5_prime_UTR_variant	MODIFIER	AP4S1	AP4S1	transcript	XM_038544409.1	protein_coding	1	c.-301G>C		-1	-1	-1	-1	-1	-1	30065
chr8	10490231	G	C	PASS	0/1	0/1	0/1	1/1	upstream_gene_variant	MODIFIER	STRN3	STRN3	transcript	XM_038544400.1	protein_coding	-1	c.-508C>G		-1	-1	-1	-1	-1	-1	303
chr8	10490231	G	C	PASS	0/1	0/1	0/1	1/1	upstream_gene_variant	MODIFIER	STRN3	STRN3	transcript	XM_038544403.1	protein_coding	-1	c.-508C>G		-1	-1	-1	-1	-1	-1	306
chr8	10490231	G	C	PASS	0/1	0/1	0/1	1/1	upstream_gene_variant	MODIFIER	STRN3	STRN3	transcript	XM_038544402.1	protein_coding	-1	c.-508C>G		-1	-1	-1	-1	-1	-1	305
chr8	10490231	G	C	PASS	0/1	0/1	0/1	1/1	upstream_gene_variant	MODIFIER	STRN3	STRN3	transcript	XM_038544401.1	protein_coding	-1	c.-508C>G		-1	-1	-1	-1	-1	-1	304
chr8	10490231	G	C	PASS	0/1	0/1	0/1	1/1	upstream_gene_variant	MODIFIER	STRN3	STRN3	transcript	XR_005363099.1	pseudogene	-1	n.-302C>G		-1	-1	-1	-1	-1	-1	302
chr8	10490231	G	C	PASS	0/1	0/1	0/1	1/1	upstream_gene_variant	MODIFIER	AP4S1	AP4S1	transcript	XM_038544412.1	protein_coding	-1	c.-373G>C		-1	-1	-1	-1	-1	-1	178
chr8	10490231	G	C	PASS	0/1	0/1	0/1	1/1	intron_variant	MODIFIER	AP4S1	AP4S1	transcript	XM_038544406.1	protein_coding	1	c.-189+907G>C		-1	-1	-1	-1	-1	-1	0
chr8	10490231	G	C	PASS	0/1	0/1	0/1	1/1	intron_variant	MODIFIER	AP4S1	AP4S1	transcript	XM_038544413.1	protein_coding	1	c.-70+1612G>C		-1	-1	-1	-1	-1	-1	0
chr8	10490231	G	C	PASS	0/1	0/1	0/1	1/1	intron_variant	MODIFIER	AP4S1	AP4S1	transcript	XM_038544407.1	protein_coding	1	c.-70+1409G>C		-1	-1	-1	-1	-1	-1	0
chr8	10490231	G	C	PASS	0/1	0/1	0/1	1/1	intron_variant	MODIFIER	AP4S1	AP4S1	transcript	XM_038544410.1	protein_coding	1	c.-70+1232G>C		-1	-1	-1	-1	-1	-1	0
chr8	10490231	G	C	PASS	0/1	0/1	0/1	1/1	intron_variant	MODIFIER	AP4S1	AP4S1	transcript	XM_038544415.1	protein_coding	1	c.-70+907G>C		-1	-1	-1	-1	-1	-1	0
chr8	10490231	G	C	PASS	0/1	0/1	0/1	1/1	intron_variant	MODIFIER	AP4S1	AP4S1	transcript	XM_038544414.1	protein_coding	1	c.-70+907G>C		-1	-1	-1	-1	-1	-1	0
chr8	10650699	G	A	PASS	0/1	0/1	0/1	1/1	intron_variant	MODIFIER	LOC102155565	LOC102155565	transcript	XR_005363101.1	pseudogene	3	n.366-2200G>A		-1	-1	-1	-1	-1	-1	0
chr8	12325258	A	T	PASS	0/1	0/1	0/1	1/1	intron_variant	MODIFIER	NPAS3	NPAS3	transcript	XM_038544466.1	protein_coding	1	c.72-44553A>T		-1	-1	-1	-1	-1	-1	0
chr8	12325258	A	T	PASS	0/1	0/1	0/1	1/1	intron_variant	MODIFIER	NPAS3	NPAS3	transcript	XM_038544462.1	protein_coding	1	c.72-44553A>T		-1	-1	-1	-1	-1	-1	0
chr8	12325258	A	T	PASS	0/1	0/1	0/1	1/1	intron_variant	MODIFIER	NPAS3	NPAS3	transcript	XM_038544463.1	protein_coding	1	c.72-44553A>T		-1	-1	-1	-1	-1	-1	0
chr8	12325258	A	T	PASS	0/1	0/1	0/1	1/1	intron_variant	MODIFIER	NPAS3	NPAS3	transcript	XM_038544464.1	protein_coding	1	c.72-44553A>T		-1	-1	-1	-1	-1	-1	0
chr8	12325258	A	T	PASS	0/1	0/1	0/1	1/1	intron_variant	MODIFIER	NPAS3	NPAS3	transcript	XM_038544465.1	protein_coding	1	c.51-44553A>T		-1	-1	-1	-1	-1	-1	0
chr8	13168715	C	T	PASS	0/1	0/1	0/1	1/1	downstream_gene_variant	MODIFIER	LOC119872834	LOC119872834	transcript	XR_005363129.1	pseudogene	-1	n.*3907G>A		-1	-1	-1	-1	-1	-1	3907
chr8	13168715	C	T	PASS	0/1	0/1	0/1	1/1	intergenic_region	MODIFIER	LOC119872833-LOC119872834	LOC119872833-LOC119872834	intergenic_region	LOC119872833-LOC119872834		-1	n.13168715C>T		-1	-1	-1	-1	-1	-1	0
chr8	60686349	GT	G	PASS	0/0	0/0	0/0	1/1	intron_variant	MODIFIER	FOXN3	FOXN3	transcript	XM_038545519.1	protein_coding	5	c.746-292delA		-1	-1	-1	-1	-1	-1	0
chr8	60686349	GT	G	PASS	0/0	0/0	0/0	1/1	intron_variant	MODIFIER	FOXN3	FOXN3	transcript	XM_038545522.1	protein_coding	4	c.746-292delA		-1	-1	-1	-1	-1	-1	0
chr8	60686349	GT	G	PASS	0/0	0/0	0/0	1/1	intron_variant	MODIFIER	FOXN3	FOXN3	transcript	XM_038545523.1	protein_coding	4	c.746-292delA		-1	-1	-1	-1	-1	-1	0
chr8	60686349	GT	G	PASS	0/0	0/0	0/0	1/1	intron_variant	MODIFIER	FOXN3	FOXN3	transcript	XM_038545521.1	protein_coding	4	c.746-292delA		-1	-1	-1	-1	-1	-1	0
chr8	60686349	GT	G	PASS	0/0	0/0	0/0	1/1	intron_variant	MODIFIER	FOXN3	FOXN3	transcript	XM_038545524.1	protein_coding	4	c.746-292delA		-1	-1	-1	-1	-1	-1	0
chr8	60686349	GT	G	PASS	0/0	0/0	0/0	1/1	intron_variant	MODIFIER	FOXN3	FOXN3	transcript	XM_038545520.1	protein_coding	4	c.746-292delA		-1	-1	-1	-1	-1	-1	0
chr8	60686349	GT	G	PASS	0/0	0/0	0/0	1/1	intron_variant	MODIFIER	FOXN3	FOXN3	transcript	XM_038545526.1	protein_coding	5	c.746-9579delA		-1	-1	-1	-1	-1	-1	0
chr8	60686349	GT	G	PASS	0/0	0/0	0/0	1/1	intron_variant	MODIFIER	FOXN3	FOXN3	transcript	XM_038545525.1	protein_coding	5	c.746-292delA		-1	-1	-1	-1	-1	-1	0
chr9	22459993	T	TAGAAAACAGAGGAGAAAAAAAAAAAAAAAAAAAAAAAAAAAAAAAAAAAAAAAAAAAAAA	PASS	0/0	0/0	0/0	1/1	intron_variant	MODIFIER	MED24	MED24	transcript	XM_038547400.1	protein_coding	3	c.214-2968_214-2967insAGAAAACAGAGGAGAAAAAAAAAAAAAAAAAAAAAAAAAAAAAAAAAAAAAAAAAAAAAA		-1	-1	-1	-1	-1	-1	0
chr9	22459993	T	TAGAAAACAGAGGAGAAAAAAAAAAAAAAAAAAAAAAAAAAAAAAAAAAAAAAAAAAAAAA	PASS	0/0	0/0	0/0	1/1	intron_variant	MODIFIER	MED24	MED24	transcript	XM_038547402.1	protein_coding	3	c.214-2968_214-2967insAGAAAACAGAGGAGAAAAAAAAAAAAAAAAAAAAAAAAAAAAAAAAAAAAAAAAAAAAAA		-1	-1	-1	-1	-1	-1	0
chr9	22459993	T	TAGAAAACAGAGGAGAAAAAAAAAAAAAAAAAAAAAAAAAAAAAAAAAAAAAAAAAAAAAA	PASS	0/0	0/0	0/0	1/1	intron_variant	MODIFIER	MED24	MED24	transcript	XM_038547401.1	protein_coding	3	c.214-2968_214-2967insAGAAAACAGAGGAGAAAAAAAAAAAAAAAAAAAAAAAAAAAAAAAAAAAAAAAAAAAAAA		-1	-1	-1	-1	-1	-1	0
chr9	60520546	G	C	PASS	0/0	0/0	0/0	1/1	intergenic_region	MODIFIER	NDUFA8-TTLL11	NDUFA8-TTLL11	intergenic_region	NDUFA8-TTLL11		-1	n.60520546G>C		-1	-1	-1	-1	-1	-1	0
chr11	19433803	CG	C	PASS	0/0	0/0	0/0	1/1	intergenic_region	MODIFIER	LOC119874009-LOC100685666_2	LOC119874009-LOC100685666_2	intergenic_region	LOC119874009-LOC100685666_2		-1	n.19433804delG		-1	-1	-1	-1	-1	-1	0
chr11	34591869	C	T	PASS	0/1	1/1	0/1	1/1	intergenic_region	MODIFIER	LOC102153458-NFIB	LOC102153458-NFIB	intergenic_region	LOC102153458-NFIB		-1	n.34591869C>T		-1	-1	-1	-1	-1	-1	0
chr11	35059027	C	CT	PASS	0/1	1/1	0/1	1/1	intergenic_region	MODIFIER	LOC119873912-ZDHHC21	LOC119873912-ZDHHC21	intergenic_region	LOC119873912-ZDHHC21		-1	n.35059027_35059028insT		-1	-1	-1	-1	-1	-1	0
chr12	6134258	T	A	VQSRTrancheSNP99.90to100.00	0/0	0/0	0/0	1/1	intron_variant	MODIFIER	C12H6orf89	C12H6orf89	transcript	XM_038553899.1	protein_coding	2	c.99-2210T>A		-1	-1	-1	-1	-1	-1	0
chr12	43166799	C	A	PASS	0/0	0/0	0/0	1/1	intergenic_region	MODIFIER	LOC111098144-LOC119874206	LOC111098144-LOC119874206	intergenic_region	LOC111098144-LOC119874206		-1	n.43166799C>A		-1	-1	-1	-1	-1	-1	0
chr12	43166822	C	A	PASS	0/0	0/0	0/0	1/1	intergenic_region	MODIFIER	LOC111098144-LOC119874206	LOC111098144-LOC119874206	intergenic_region	LOC111098144-LOC119874206		-1	n.43166822C>A		-1	-1	-1	-1	-1	-1	0
chr12	43166829	T	G	PASS	0/0	0/0	0/0	1/1	intergenic_region	MODIFIER	LOC111098144-LOC119874206	LOC111098144-LOC119874206	intergenic_region	LOC111098144-LOC119874206		-1	n.43166829T>G		-1	-1	-1	-1	-1	-1	0
chr12	43166837	C	A	PASS	0/0	0/0	0/0	1/1	intergenic_region	MODIFIER	LOC111098144-LOC119874206	LOC111098144-LOC119874206	intergenic_region	LOC111098144-LOC119874206		-1	n.43166837C>A		-1	-1	-1	-1	-1	-1	0
chr12	43166846	A	G	PASS	0/0	0/0	0/0	1/1	intergenic_region	MODIFIER	LOC111098144-LOC119874206	LOC111098144-LOC119874206	intergenic_region	LOC111098144-LOC119874206		-1	n.43166846A>G		-1	-1	-1	-1	-1	-1	0
chr12	43166848	T	G	PASS	0/0	0/0	0/0	1/1	intergenic_region	MODIFIER	LOC111098144-LOC119874206	LOC111098144-LOC119874206	intergenic_region	LOC111098144-LOC119874206		-1	n.43166848T>G		-1	-1	-1	-1	-1	-1	0
chr12	43166852	C	A	PASS	0/0	0/0	0/0	1/1	intergenic_region	MODIFIER	LOC111098144-LOC119874206	LOC111098144-LOC119874206	intergenic_region	LOC111098144-LOC119874206		-1	n.43166852C>A		-1	-1	-1	-1	-1	-1	0
chr13	13438877	TTTTTTA	T	PASS	1/1	0/0	1/1	1/1	intron_variant	MODIFIER	CSMD3	CSMD3	transcript	XM_038555366.1	protein_coding	6	c.1030+10644_1030+10649delTAAAAA		-1	-1	-1	-1	-1	-1	0
chr13	13438877	TTTTTTA	T	PASS	1/1	0/0	1/1	1/1	intron_variant	MODIFIER	CSMD3	CSMD3	transcript	XM_038555367.1	protein_coding	6	c.1030+10644_1030+10649delTAAAAA		-1	-1	-1	-1	-1	-1	0
chr13	22094888	G	GAAGGAAGGAAGGAAAGAAAGAAAT	PASS	0/0	0/0	0/0	1/1	intron_variant	MODIFIER	ATAD2	ATAD2	transcript	XM_038555441.1	protein_coding	19	c.2659-880_2659-879insATTTCTTTCTTTCCTTCCTTCCTT		-1	-1	-1	-1	-1	-1	0
chr13	22094888	G	GAAGGAAGGAAGGAAAGAAAGAAAT	PASS	0/0	0/0	0/0	1/1	intron_variant	MODIFIER	ATAD2	ATAD2	transcript	XM_038555442.1	protein_coding	19	c.2386-880_2386-879insATTTCTTTCTTTCCTTCCTTCCTT		-1	-1	-1	-1	-1	-1	0
chr15	27478931	G	C	PASS	0/0	0/0	0/0	1/1	intergenic_region	MODIFIER	LOC111090019-LOC119876994	LOC111090019-LOC119876994	intergenic_region	LOC111090019-LOC119876994		-1	n.27478931G>C		-1	-1	-1	-1	-1	-1	0
chr15	29828128	T	A	PASS	0/0	0/0	0/0	1/1	intergenic_region	MODIFIER	LOC111098895-KITLG	LOC111098895-KITLG	intergenic_region	LOC111098895-KITLG		-1	n.29828128T>A		-1	-1	-1	-1	-1	-1	0
chr15	31133718	T	A	PASS	0/1	0/0	0/1	1/1	intergenic_region	MODIFIER	LOC119869389-LOC119869286	LOC119869389-LOC119869286	intergenic_region	LOC119869389-LOC119869286		-1	n.31133718T>A		-1	-1	-1	-1	-1	-1	0
chr15	33442059	C	A	PASS	0/0	0/0	0/0	1/1	downstream_gene_variant	MODIFIER	LOC119877034	LOC119877034	transcript	XR_005370514.1	pseudogene	-1	n.*587C>A		-1	-1	-1	-1	-1	-1	587
chr15	33442059	C	A	PASS	0/0	0/0	0/0	1/1	downstream_gene_variant	MODIFIER	LOC119877034	LOC119877034	transcript	XR_005370516.1	pseudogene	-1	n.*587C>A		-1	-1	-1	-1	-1	-1	587
chr15	33442059	C	A	PASS	0/0	0/0	0/0	1/1	downstream_gene_variant	MODIFIER	LOC119877034	LOC119877034	transcript	XR_005370515.1	pseudogene	-1	n.*587C>A		-1	-1	-1	-1	-1	-1	587
chr15	33442059	C	A	PASS	0/0	0/0	0/0	1/1	intron_variant	MODIFIER	PLEKHG7	PLEKHG7	transcript	XM_038559169.1	protein_coding	25	c.2642-599C>A		-1	-1	-1	-1	-1	-1	0
chr15	46171836	A	C	PASS	0/0	0/0	0/0	1/1	upstream_gene_variant	MODIFIER	EDNRA	EDNRA	transcript	NM_001031632.1	protein_coding	-1	c.-3198A>C		-1	-1	-1	-1	-1	-1	3198
chr15	46171836	A	C	PASS	0/0	0/0	0/0	1/1	intergenic_region	MODIFIER	LOC119877043-EDNRA	LOC119877043-EDNRA	intergenic_region	LOC119877043-EDNRA		-1	n.46171836A>C		-1	-1	-1	-1	-1	-1	0
chr16	52071329	G	A	PASS	0/0	0/0	1/1	1/1	intron_variant	MODIFIER	LOC119874678_2	LOC119874678_2	transcript	XM_038560471.1	protein_coding	6	c.461+337G>A		-1	-1	-1	-1	-1	-1	0
chr16	55073987	CATT	C	PASS	0/0	0/0	0/0	1/1	upstream_gene_variant	MODIFIER	LOC102153584	LOC102153584	transcript	XM_038560522.1	protein_coding	-1	c.-5016_-5014delAAT		-1	-1	-1	-1	-1	-1	4845
chr16	55073987	CATT	C	PASS	0/0	0/0	0/0	1/1	upstream_gene_variant	MODIFIER	LOC102153584	LOC102153584	transcript	XM_038560525.1	protein_coding	-1	c.-5047_-5045delAAT		-1	-1	-1	-1	-1	-1	4848
chr16	55073987	CATT	C	PASS	0/0	0/0	0/0	1/1	upstream_gene_variant	MODIFIER	LOC102153584	LOC102153584	transcript	XM_038560527.1	protein_coding	-1	c.-5016_-5014delAAT		-1	-1	-1	-1	-1	-1	4845
chr16	55073987	CATT	C	PASS	0/0	0/0	0/0	1/1	upstream_gene_variant	MODIFIER	LOC102153584	LOC102153584	transcript	XM_038560528.1	protein_coding	-1	c.-5016_-5014delAAT		-1	-1	-1	-1	-1	-1	4845
chr16	55073987	CATT	C	PASS	0/0	0/0	0/0	1/1	upstream_gene_variant	MODIFIER	LOC102153584	LOC102153584	transcript	XM_038560529.1	protein_coding	-1	c.-5016_-5014delAAT		-1	-1	-1	-1	-1	-1	4845
chr16	55073987	CATT	C	PASS	0/0	0/0	0/0	1/1	upstream_gene_variant	MODIFIER	LOC102153584	LOC102153584	transcript	XM_038560530.1	protein_coding	-1	c.-5016_-5014delAAT		-1	-1	-1	-1	-1	-1	4845
chr16	55073987	CATT	C	PASS	0/0	0/0	0/0	1/1	upstream_gene_variant	MODIFIER	LOC102153584	LOC102153584	transcript	XM_038560531.1	protein_coding	-1	c.-5016_-5014delAAT		-1	-1	-1	-1	-1	-1	4845
chr16	55073987	CATT	C	PASS	0/0	0/0	0/0	1/1	upstream_gene_variant	MODIFIER	LOC102153584	LOC102153584	transcript	XM_038560524.1	protein_coding	-1	c.-4562_-4560delAAT		-1	-1	-1	-1	-1	-1	4400
chr16	55073987	CATT	C	PASS	0/0	0/0	0/0	1/1	upstream_gene_variant	MODIFIER	LOC102153584	LOC102153584	transcript	XM_038560523.1	protein_coding	-1	c.-4531_-4529delAAT		-1	-1	-1	-1	-1	-1	4381
chr16	55073987	CATT	C	PASS	0/0	0/0	0/0	1/1	intergenic_region	MODIFIER	LOC102153584-LOC119877067	LOC102153584-LOC119877067	intergenic_region	LOC102153584-LOC119877067		-1	n.55073988_55073990delATT		-1	-1	-1	-1	-1	-1	0
chr16	56345988	T	C	PASS	0/0	0/1	0/0	1/1	upstream_gene_variant	MODIFIER	LOC111090197	LOC111090197	transcript	XR_005371144.1	pseudogene	-1	n.-1228T>C		-1	-1	-1	-1	-1	-1	1228
chr16	56345988	T	C	PASS	0/0	0/1	0/0	1/1	intron_variant	MODIFIER	LOC111090198	LOC111090198	transcript	XR_005371143.1	pseudogene	2	n.315+436A>G		-1	-1	-1	-1	-1	-1	0
chr17	37867608	G	A	PASS	1/1	0/0	1/1	1/1	intron_variant	MODIFIER	LOC608379	LOC608379	transcript	unassigned_transcript_588	protein_coding	2	c.344+152054G>A		-1	-1	-1	-1	-1	-1	0
chr17	39689171	T	TG	PASS	0/0	1/1	1/1	1/1	non_coding_transcript_exon_variant	MODIFIER	LOC119877131	LOC119877131	transcript	XR_005371879.1	pseudogene	1	n.8dupC		-1	-1	-1	-1	-1	-1	0
chr17	39689176	G	A	PASS	0/0	1/1	1/1	1/1	non_coding_transcript_exon_variant	MODIFIER	LOC119877131	LOC119877131	transcript	XR_005371879.1	pseudogene	1	n.4C>T		-1	-1	-1	-1	-1	-1	0
chr17	39689560	A	G	PASS	0/0	1/1	0/0	1/1	upstream_gene_variant	MODIFIER	LOC119877131	LOC119877131	transcript	XR_005371879.1	pseudogene	-1	n.-381T>C		-1	-1	-1	-1	-1	-1	381
chr17	39689560	A	G	PASS	0/0	1/1	0/0	1/1	intergenic_region	MODIFIER	LOC119877131-LOC119877132	LOC119877131-LOC119877132	intergenic_region	LOC119877131-LOC119877132		-1	n.39689560A>G		-1	-1	-1	-1	-1	-1	0
chr19	11244025	AC	A	PASS	0/0	0/0	0/0	1/1	intron_variant	MODIFIER	LOC119868841	LOC119868841	transcript	XR_005373905.1	pseudogene	1	n.46-1849delG		-1	-1	-1	-1	-1	-1	0
chr21	31142198	G	A	PASS	0/0	0/0	0/0	1/1	intergenic_region	MODIFIER	LOC119877361-LOC119877362	LOC119877361-LOC119877362	intergenic_region	LOC119877361-LOC119877362		-1	n.31142198G>A		-1	-1	-1	-1	-1	-1	0
chr22	18691423	C	G	PASS	0/0	0/0	0/0	1/1	intergenic_region	MODIFIER	LOC119877390-LOC119865134	LOC119877390-LOC119865134	intergenic_region	LOC119877390-LOC119865134		-1	n.18691423C>G		-1	-1	-1	-1	-1	-1	0
chr22	28779063	TC	T	PASS	0/0	0/0	0/0	1/1	upstream_gene_variant	MODIFIER	LOC119865204	LOC119865204	transcript	XR_005376393.1	pseudogene	-1	n.-3102delC		-1	-1	-1	-1	-1	-1	3102
chr22	28779063	TC	T	PASS	0/0	0/0	0/0	1/1	intron_variant	MODIFIER	LOC111091653	LOC111091653	transcript	XR_005376388.1	pseudogene	1	n.125+10152delG		-1	-1	-1	-1	-1	-1	0
chr22	28779063	TC	T	PASS	0/0	0/0	0/0	1/1	intron_variant	MODIFIER	LOC111091653	LOC111091653	transcript	XR_005376389.1	pseudogene	1	n.125+10152delG		-1	-1	-1	-1	-1	-1	0
chr23	27120977	T	G	PASS	0/0	0/0	0/0	1/1	upstream_gene_variant	MODIFIER	GALNT15	GALNT15	transcript	XM_038570766.1	protein_coding	-1	c.-5051A>C		-1	-1	-1	-1	-1	-1	4358
chr23	27120977	T	G	PASS	0/0	0/0	0/0	1/1	upstream_gene_variant	MODIFIER	GALNT15	GALNT15	transcript	XM_038570767.1	protein_coding	-1	c.-5051A>C		-1	-1	-1	-1	-1	-1	4357
chr23	27120977	T	G	PASS	0/0	0/0	0/0	1/1	upstream_gene_variant	MODIFIER	GALNT15	GALNT15	transcript	XR_005377001.1	pseudogene	-1	n.-4355A>C		-1	-1	-1	-1	-1	-1	4355
chr23	27120977	T	G	PASS	0/0	0/0	0/0	1/1	intergenic_region	MODIFIER	GALNT15-LOC119865308	GALNT15-LOC119865308	intergenic_region	GALNT15-LOC119865308		-1	n.27120977T>G		-1	-1	-1	-1	-1	-1	0
chr23	33009333	T	C	PASS	0/1	0/1	0/0	1/1	intron_variant	MODIFIER	PPP2R3A	PPP2R3A	transcript	XM_038570952.1	protein_coding	2	c.1992+80T>C		-1	-1	-1	-1	-1	-1	0
chr23	33009333	T	C	PASS	0/1	0/1	0/0	1/1	intron_variant	MODIFIER	PPP2R3A	PPP2R3A	transcript	XM_038570953.1	protein_coding	3	c.1992+80T>C		-1	-1	-1	-1	-1	-1	0
chr23	33009333	T	C	PASS	0/1	0/1	0/0	1/1	intron_variant	MODIFIER	PPP2R3A	PPP2R3A	transcript	XM_038570954.1	protein_coding	4	c.1992+80T>C		-1	-1	-1	-1	-1	-1	0
chr23	33009333	T	C	PASS	0/1	0/1	0/0	1/1	intron_variant	MODIFIER	PPP2R3A	PPP2R3A	transcript	XM_038570955.1	protein_coding	2	c.1992+80T>C		-1	-1	-1	-1	-1	-1	0
chr23	45729010	TG	T	PASS	0/1	0/1	0/0	1/1	upstream_gene_variant	MODIFIER	SERP1	SERP1	transcript	XM_038571207.1	protein_coding	-1	c.-4638delC		-1	-1	-1	-1	-1	-1	4376
chr23	45729010	TG	T	PASS	0/1	0/1	0/0	1/1	intron_variant	MODIFIER	EIF2A	EIF2A	transcript	XM_038571208.1	protein_coding	1	c.28+3973delG		-1	-1	-1	-1	-1	-1	0
chr24	2609039	G	A	PASS	0/0	0/0	0/0	1/1	intron_variant	MODIFIER	KIZ	KIZ	transcript	XM_038571425.1	protein_coding	7	c.1656-725C>T		-1	-1	-1	-1	-1	-1	0
chr24	2609039	G	A	PASS	0/0	0/0	0/0	1/1	intron_variant	MODIFIER	KIZ	KIZ	transcript	XM_038571429.1	protein_coding	6	c.1443-725C>T		-1	-1	-1	-1	-1	-1	0
chr24	2609039	G	A	PASS	0/0	0/0	0/0	1/1	intron_variant	MODIFIER	KIZ	KIZ	transcript	XM_038571430.1	protein_coding	7	c.1224-725C>T		-1	-1	-1	-1	-1	-1	0
chr24	2609039	G	A	PASS	0/0	0/0	0/0	1/1	intron_variant	MODIFIER	KIZ	KIZ	transcript	XM_038571431.1	protein_coding	8	c.1224-725C>T		-1	-1	-1	-1	-1	-1	0
chr24	2609039	G	A	PASS	0/0	0/0	0/0	1/1	intron_variant	MODIFIER	KIZ	KIZ	transcript	XM_038571426.1	protein_coding	7	c.1572-725C>T		-1	-1	-1	-1	-1	-1	0
chr24	2609039	G	A	PASS	0/0	0/0	0/0	1/1	intron_variant	MODIFIER	KIZ	KIZ	transcript	XM_038571427.1	protein_coding	6	c.1563-725C>T		-1	-1	-1	-1	-1	-1	0
chr24	2609039	G	A	PASS	0/0	0/0	0/0	1/1	intron_variant	MODIFIER	KIZ	KIZ	transcript	XM_038571428.1	protein_coding	6	c.1479-725C>T		-1	-1	-1	-1	-1	-1	0
chr24	2609039	G	A	PASS	0/0	0/0	0/0	1/1	intron_variant	MODIFIER	KIZ	KIZ	transcript	XR_005377470.1	pseudogene	7	n.1680-725C>T		-1	-1	-1	-1	-1	-1	0
chr24	2609040	C	CTTCAAAGGAGACA	PASS	0/0	0/0	0/0	1/1	intron_variant	MODIFIER	KIZ	KIZ	transcript	XM_038571425.1	protein_coding	7	c.1656-727_1656-726insTGTCTCCTTTGAA		-1	-1	-1	-1	-1	-1	0
chr24	2609040	C	CTTCAAAGGAGACA	PASS	0/0	0/0	0/0	1/1	intron_variant	MODIFIER	KIZ	KIZ	transcript	XM_038571429.1	protein_coding	6	c.1443-727_1443-726insTGTCTCCTTTGAA		-1	-1	-1	-1	-1	-1	0
chr24	2609040	C	CTTCAAAGGAGACA	PASS	0/0	0/0	0/0	1/1	intron_variant	MODIFIER	KIZ	KIZ	transcript	XM_038571430.1	protein_coding	7	c.1224-727_1224-726insTGTCTCCTTTGAA		-1	-1	-1	-1	-1	-1	0
chr24	2609040	C	CTTCAAAGGAGACA	PASS	0/0	0/0	0/0	1/1	intron_variant	MODIFIER	KIZ	KIZ	transcript	XM_038571431.1	protein_coding	8	c.1224-727_1224-726insTGTCTCCTTTGAA		-1	-1	-1	-1	-1	-1	0
chr24	2609040	C	CTTCAAAGGAGACA	PASS	0/0	0/0	0/0	1/1	intron_variant	MODIFIER	KIZ	KIZ	transcript	XM_038571426.1	protein_coding	7	c.1572-727_1572-726insTGTCTCCTTTGAA		-1	-1	-1	-1	-1	-1	0
chr24	2609040	C	CTTCAAAGGAGACA	PASS	0/0	0/0	0/0	1/1	intron_variant	MODIFIER	KIZ	KIZ	transcript	XM_038571427.1	protein_coding	6	c.1563-727_1563-726insTGTCTCCTTTGAA		-1	-1	-1	-1	-1	-1	0
chr24	2609040	C	CTTCAAAGGAGACA	PASS	0/0	0/0	0/0	1/1	intron_variant	MODIFIER	KIZ	KIZ	transcript	XM_038571428.1	protein_coding	6	c.1479-727_1479-726insTGTCTCCTTTGAA		-1	-1	-1	-1	-1	-1	0
chr24	2609040	C	CTTCAAAGGAGACA	PASS	0/0	0/0	0/0	1/1	intron_variant	MODIFIER	KIZ	KIZ	transcript	XR_005377470.1	pseudogene	7	n.1680-727_1680-726insTGTCTCCTTTGAA		-1	-1	-1	-1	-1	-1	0
chr24	2609045	C	CAG	PASS	0/0	0/0	0/0	1/1	intron_variant	MODIFIER	KIZ	KIZ	transcript	XM_038571425.1	protein_coding	7	c.1656-732_1656-731insCT		-1	-1	-1	-1	-1	-1	0
chr24	2609045	C	CAG	PASS	0/0	0/0	0/0	1/1	intron_variant	MODIFIER	KIZ	KIZ	transcript	XM_038571429.1	protein_coding	6	c.1443-732_1443-731insCT		-1	-1	-1	-1	-1	-1	0
chr24	2609045	C	CAG	PASS	0/0	0/0	0/0	1/1	intron_variant	MODIFIER	KIZ	KIZ	transcript	XM_038571430.1	protein_coding	7	c.1224-732_1224-731insCT		-1	-1	-1	-1	-1	-1	0
chr24	2609045	C	CAG	PASS	0/0	0/0	0/0	1/1	intron_variant	MODIFIER	KIZ	KIZ	transcript	XM_038571431.1	protein_coding	8	c.1224-732_1224-731insCT		-1	-1	-1	-1	-1	-1	0
chr24	2609045	C	CAG	PASS	0/0	0/0	0/0	1/1	intron_variant	MODIFIER	KIZ	KIZ	transcript	XM_038571426.1	protein_coding	7	c.1572-732_1572-731insCT		-1	-1	-1	-1	-1	-1	0
chr24	2609045	C	CAG	PASS	0/0	0/0	0/0	1/1	intron_variant	MODIFIER	KIZ	KIZ	transcript	XM_038571427.1	protein_coding	6	c.1563-732_1563-731insCT		-1	-1	-1	-1	-1	-1	0
chr24	2609045	C	CAG	PASS	0/0	0/0	0/0	1/1	intron_variant	MODIFIER	KIZ	KIZ	transcript	XM_038571428.1	protein_coding	6	c.1479-732_1479-731insCT		-1	-1	-1	-1	-1	-1	0
chr24	2609045	C	CAG	PASS	0/0	0/0	0/0	1/1	intron_variant	MODIFIER	KIZ	KIZ	transcript	XR_005377470.1	pseudogene	7	n.1680-732_1680-731insCT		-1	-1	-1	-1	-1	-1	0
chr24	2609055	G	GACT	PASS	0/0	0/0	0/0	1/1	intron_variant	MODIFIER	KIZ	KIZ	transcript	XM_038571425.1	protein_coding	7	c.1656-742_1656-741insAGT		-1	-1	-1	-1	-1	-1	0
chr24	2609055	G	GACT	PASS	0/0	0/0	0/0	1/1	intron_variant	MODIFIER	KIZ	KIZ	transcript	XM_038571429.1	protein_coding	6	c.1443-742_1443-741insAGT		-1	-1	-1	-1	-1	-1	0
chr24	2609055	G	GACT	PASS	0/0	0/0	0/0	1/1	intron_variant	MODIFIER	KIZ	KIZ	transcript	XM_038571430.1	protein_coding	7	c.1224-742_1224-741insAGT		-1	-1	-1	-1	-1	-1	0
chr24	2609055	G	GACT	PASS	0/0	0/0	0/0	1/1	intron_variant	MODIFIER	KIZ	KIZ	transcript	XM_038571431.1	protein_coding	8	c.1224-742_1224-741insAGT		-1	-1	-1	-1	-1	-1	0
chr24	2609055	G	GACT	PASS	0/0	0/0	0/0	1/1	intron_variant	MODIFIER	KIZ	KIZ	transcript	XM_038571426.1	protein_coding	7	c.1572-742_1572-741insAGT		-1	-1	-1	-1	-1	-1	0
chr24	2609055	G	GACT	PASS	0/0	0/0	0/0	1/1	intron_variant	MODIFIER	KIZ	KIZ	transcript	XM_038571427.1	protein_coding	6	c.1563-742_1563-741insAGT		-1	-1	-1	-1	-1	-1	0
chr24	2609055	G	GACT	PASS	0/0	0/0	0/0	1/1	intron_variant	MODIFIER	KIZ	KIZ	transcript	XM_038571428.1	protein_coding	6	c.1479-742_1479-741insAGT		-1	-1	-1	-1	-1	-1	0
chr24	2609055	G	GACT	PASS	0/0	0/0	0/0	1/1	intron_variant	MODIFIER	KIZ	KIZ	transcript	XR_005377470.1	pseudogene	7	n.1680-742_1680-741insAGT		-1	-1	-1	-1	-1	-1	0
chr24	19958856	G	T	PASS	1/1	0/1	1/1	1/1	intron_variant	MODIFIER	LOC609513	LOC609513	transcript	XM_038571822.1	protein_coding	2	c.74-1172G>T		-1	-1	-1	-1	-1	-1	0
chr24	19958856	G	T	PASS	1/1	0/1	1/1	1/1	intron_variant	MODIFIER	LOC609513	LOC609513	transcript	XM_038571823.1	protein_coding	2	c.74-1172G>T		-1	-1	-1	-1	-1	-1	0
chr24	19958856	G	T	PASS	1/1	0/1	1/1	1/1	intron_variant	MODIFIER	LOC609513	LOC609513	transcript	XM_038571824.1	protein_coding	2	c.74-1172G>T		-1	-1	-1	-1	-1	-1	0
chr24	19958856	G	T	PASS	1/1	0/1	1/1	1/1	intron_variant	MODIFIER	LOC609513	LOC609513	transcript	XM_038571826.1	protein_coding	2	c.74-1172G>T		-1	-1	-1	-1	-1	-1	0
chr24	26665382	T	TTCCTTTC	PASS	0/0	0/0	0/0	1/1	downstream_gene_variant	MODIFIER	LOC119865665	LOC119865665	transcript	XR_005377835.1	pseudogene	-1	n.*651_*652insTCCTTTC		-1	-1	-1	-1	-1	-1	652
chr24	26665382	T	TTCCTTTC	PASS	0/0	0/0	0/0	1/1	downstream_gene_variant	MODIFIER	LOC111092199	LOC111092199	transcript	XR_005377832.1	pseudogene	-1	n.*1810_*1811insGAAAGGA		-1	-1	-1	-1	-1	-1	1810
chr24	26665382	T	TTCCTTTC	PASS	0/0	0/0	0/0	1/1	downstream_gene_variant	MODIFIER	LOC119865665	LOC119865665	transcript	XR_005377836.1	pseudogene	-1	n.*651_*652insTCCTTTC		-1	-1	-1	-1	-1	-1	652
chr24	26665382	T	TTCCTTTC	PASS	0/0	0/0	0/0	1/1	downstream_gene_variant	MODIFIER	LOC111092199	LOC111092199	transcript	XR_005377833.1	pseudogene	-1	n.*4578_*4579insGAAAGGA		-1	-1	-1	-1	-1	-1	4578
chr24	26665382	T	TTCCTTTC	PASS	0/0	0/0	0/0	1/1	intergenic_region	MODIFIER	LOC119865665-LOC111092199	LOC119865665-LOC111092199	intergenic_region	LOC119865665-LOC111092199		-1	n.26665382_26665383insTCCTTTC		-1	-1	-1	-1	-1	-1	0
chr24	28404460	A	C	PASS	0/0	0/0	0/0	1/1	intergenic_region	MODIFIER	LOC111092183-LOC111092170	LOC111092183-LOC111092170	intergenic_region	LOC111092183-LOC111092170		-1	n.28404460A>C		-1	-1	-1	-1	-1	-1	0
chr24	40893954	C	G	PASS	1/1	0/0	0/0	1/1	intergenic_region	MODIFIER	LOC111092033-DOK5	LOC111092033-DOK5	intergenic_region	LOC111092033-DOK5		-1	n.40893954C>G		-1	-1	-1	-1	-1	-1	0
chr24	42314371	C	T	PASS	0/0	0/0	0/0	1/1	upstream_gene_variant	MODIFIER	LOC119865566	LOC119865566	transcript	XR_005377415.1	pseudogene	-1	n.-979C>T		-1	-1	-1	-1	-1	-1	979
chr24	42314371	C	T	PASS	0/0	0/0	0/0	1/1	intergenic_region	MODIFIER	LOC111092149-LOC119865566	LOC111092149-LOC119865566	intergenic_region	LOC111092149-LOC119865566		-1	n.42314371C>T		-1	-1	-1	-1	-1	-1	0
chr26	28988405	G	A	PASS	0/0	0/0	0/0	1/1	upstream_gene_variant	MODIFIER	LOC119877561	LOC119877561	transcript	XM_038574510.1	protein_coding	-1	c.-2639G>A		-1	-1	-1	-1	-1	-1	2639
chr26	28988405	G	A	PASS	0/0	0/0	0/0	1/1	downstream_gene_variant	MODIFIER	LOC119869000_1	LOC119869000_1	transcript	XR_005379442.1	pseudogene	-1	n.*4340G>A		-1	-1	-1	-1	-1	-1	4340
chr26	28988405	G	A	PASS	0/0	0/0	0/0	1/1	intergenic_region	MODIFIER	LOC119869000_1-LOC119877561	LOC119869000_1-LOC119877561	intergenic_region	LOC119869000_1-LOC119877561		-1	n.28988405G>A		-1	-1	-1	-1	-1	-1	0
chr26	29100245	A	C	PASS	0/0	0/0	0/0	1/1	upstream_gene_variant	MODIFIER	LOC119877612	LOC119877612	transcript	XM_038575851.1	protein_coding	-1	c.-116A>C		-1	-1	-1	-1	-1	-1	73
chr26	29100245	A	C	PASS	0/0	0/0	0/0	1/1	upstream_gene_variant	MODIFIER	LOC119877612	LOC119877612	transcript	XR_005379445.1	pseudogene	-1	n.-73A>C		-1	-1	-1	-1	-1	-1	73
chr26	29100245	A	C	PASS	0/0	0/0	0/0	1/1	intergenic_region	MODIFIER	LOC119877561-LOC119877612	LOC119877561-LOC119877612	intergenic_region	LOC119877561-LOC119877612		-1	n.29100245A>C		-1	-1	-1	-1	-1	-1	0
chr27	10559910	G	T	PASS	0/0	0/0	0/0	1/1	intergenic_region	MODIFIER	KLRK1-LOC486692	KLRK1-LOC486692	intergenic_region	KLRK1-LOC486692		-1	n.10559910G>T		-1	-1	-1	-1	-1	-1	0
chr28	77312	C	T	PASS	0/1	0/1	0/0	1/1	intergenic_region	MODIFIER	CHR_START-LOC486767	CHR_START-LOC486767	intergenic_region	CHR_START-LOC486767		-1	n.77312C>T		-1	-1	-1	-1	-1	-1	0
chr28	7397938	G	C	PASS	0/1	0/1	0/0	1/1	intron_variant	MODIFIER	EXOC6	EXOC6	transcript	NM_001313786.2	protein_coding	1	c.101+11358G>C		-1	-1	-1	-1	-1	-1	0
chr29	38276406	TGGG	T	PASS	0/0	0/0	0/0	1/1	intergenic_region	MODIFIER	LOC111093186-LOC102157303	LOC111093186-LOC102157303	intergenic_region	LOC111093186-LOC102157303		-1	n.38276407_38276409delGGG		-1	-1	-1	-1	-1	-1	0
chr32	402254	G	A	PASS	0/0	0/0	0/1	1/1	intergenic_region	MODIFIER	CHR_START-LOC111093663	CHR_START-LOC111093663	intergenic_region	CHR_START-LOC111093663		-1	n.402254G>A		-1	-1	-1	-1	-1	-1	0
chr32	630991	C	T	PASS	0/0	0/0	0/0	1/1	intergenic_region	MODIFIER	CHR_START-LOC111093663	CHR_START-LOC111093663	intergenic_region	CHR_START-LOC111093663		-1	n.630991C>T		-1	-1	-1	-1	-1	-1	0
chr32	39193487	ATGAAGTCCAGAATTTTTTTTTTTTAATTTTTTTTTTTTTTTAATTTATTTATGATAGTCACAGAGAGAGAGAGAGGCAGAGACATAGGCAGAGGGAGAAGCAGGCTCCATGCACCGGGAGCCCGATGTGGGATTCGATCCCGGGTCTCCAGGATCGCGCCCCGGGCCAAAGGCAGGCGCCAAACCGCTGCGCCACCCAGGGATCCC	A	PASS	0/0	0/0	0/0	1/1	intron_variant	MODIFIER	CCDC158	CCDC158	transcript	XM_038582387.1	protein_coding	18	c.2664+2411_2664+2616del		-1	-1	-1	-1	-1	-1	0
chr32	39193487	ATGAAGTCCAGAATTTTTTTTTTTTAATTTTTTTTTTTTTTTAATTTATTTATGATAGTCACAGAGAGAGAGAGAGGCAGAGACATAGGCAGAGGGAGAAGCAGGCTCCATGCACCGGGAGCCCGATGTGGGATTCGATCCCGGGTCTCCAGGATCGCGCCCCGGGCCAAAGGCAGGCGCCAAACCGCTGCGCCACCCAGGGATCCC	A	PASS	0/0	0/0	0/0	1/1	intron_variant	MODIFIER	CCDC158	CCDC158	transcript	XM_038582390.1	protein_coding	18	c.2664+2411_2664+2616del		-1	-1	-1	-1	-1	-1	0
chr32	39193487	ATGAAGTCCAGAATTTTTTTTTTTTAATTTTTTTTTTTTTTTAATTTATTTATGATAGTCACAGAGAGAGAGAGAGGCAGAGACATAGGCAGAGGGAGAAGCAGGCTCCATGCACCGGGAGCCCGATGTGGGATTCGATCCCGGGTCTCCAGGATCGCGCCCCGGGCCAAAGGCAGGCGCCAAACCGCTGCGCCACCCAGGGATCCC	A	PASS	0/0	0/0	0/0	1/1	intron_variant	MODIFIER	CCDC158	CCDC158	transcript	XM_038582391.1	protein_coding	17	c.2664+2411_2664+2616del		-1	-1	-1	-1	-1	-1	0
chr32	39193487	ATGAAGTCCAGAATTTTTTTTTTTTAATTTTTTTTTTTTTTTAATTTATTTATGATAGTCACAGAGAGAGAGAGAGGCAGAGACATAGGCAGAGGGAGAAGCAGGCTCCATGCACCGGGAGCCCGATGTGGGATTCGATCCCGGGTCTCCAGGATCGCGCCCCGGGCCAAAGGCAGGCGCCAAACCGCTGCGCCACCCAGGGATCCC	A	PASS	0/0	0/0	0/0	1/1	intron_variant	MODIFIER	CCDC158	CCDC158	transcript	XM_038582388.1	protein_coding	18	c.2664+2411_2664+2616del		-1	-1	-1	-1	-1	-1	0
chr32	39193487	ATGAAGTCCAGAATTTTTTTTTTTTAATTTTTTTTTTTTTTTAATTTATTTATGATAGTCACAGAGAGAGAGAGAGGCAGAGACATAGGCAGAGGGAGAAGCAGGCTCCATGCACCGGGAGCCCGATGTGGGATTCGATCCCGGGTCTCCAGGATCGCGCCCCGGGCCAAAGGCAGGCGCCAAACCGCTGCGCCACCCAGGGATCCC	A	PASS	0/0	0/0	0/0	1/1	intron_variant	MODIFIER	CCDC158	CCDC158	transcript	XR_005382943.1	pseudogene	18	n.3545-1000_3545-795del		-1	-1	-1	-1	-1	-1	0
chr32	39193487	ATGAAGTCCAGAATTTTTTTTTTTTAATTTTTTTTTTTTTTTAATTTATTTATGATAGTCACAGAGAGAGAGAGAGGCAGAGACATAGGCAGAGGGAGAAGCAGGCTCCATGCACCGGGAGCCCGATGTGGGATTCGATCCCGGGTCTCCAGGATCGCGCCCCGGGCCAAAGGCAGGCGCCAAACCGCTGCGCCACCCAGGGATCCC	A	PASS	0/0	0/0	0/0	1/1	intron_variant	MODIFIER	CCDC158	CCDC158	transcript	XR_005382944.1	pseudogene	18	n.3545-1000_3545-795del		-1	-1	-1	-1	-1	-1	0
chr32	39193487	ATGAAGTCCAGAATTTTTTTTTTTTAATTTTTTTTTTTTTTTAATTTATTTATGATAGTCACAGAGAGAGAGAGAGGCAGAGACATAGGCAGAGGGAGAAGCAGGCTCCATGCACCGGGAGCCCGATGTGGGATTCGATCCCGGGTCTCCAGGATCGCGCCCCGGGCCAAAGGCAGGCGCCAAACCGCTGCGCCACCCAGGGATCCC	A	PASS	0/0	0/0	0/0	1/1	intron_variant	MODIFIER	CCDC158	CCDC158	transcript	XR_005382942.1	pseudogene	18	n.3544+2411_3544+2616del		-1	-1	-1	-1	-1	-1	0
chr32	39193487	ATGAAGTCCAGAATTTTTTTTTTTTAATTTTTTTTTTTTTTTAATTTATTTATGATAGTCACAGAGAGAGAGAGAGGCAGAGACATAGGCAGAGGGAGAAGCAGGCTCCATGCACCGGGAGCCCGATGTGGGATTCGATCCCGGGTCTCCAGGATCGCGCCCCGGGCCAAAGGCAGGCGCCAAACCGCTGCGCCACCCAGGGATCCC	A	PASS	0/0	0/0	0/0	1/1	intron_variant	MODIFIER	CCDC158	CCDC158	transcript	XM_038582394.1	protein_coding	18	c.2652+2411_2652+2616del		-1	-1	-1	-1	-1	-1	0
chr32	39193487	ATGAAGTCCAGAATTTTTTTTTTTTAATTTTTTTTTTTTTTTAATTTATTTATGATAGTCACAGAGAGAGAGAGAGGCAGAGACATAGGCAGAGGGAGAAGCAGGCTCCATGCACCGGGAGCCCGATGTGGGATTCGATCCCGGGTCTCCAGGATCGCGCCCCGGGCCAAAGGCAGGCGCCAAACCGCTGCGCCACCCAGGGATCCC	A	PASS	0/0	0/0	0/0	1/1	intron_variant	MODIFIER	CCDC158	CCDC158	transcript	XM_038582396.1	protein_coding	17	c.2553+2411_2553+2616del		-1	-1	-1	-1	-1	-1	0
chr32	39193487	ATGAAGTCCAGAATTTTTTTTTTTTAATTTTTTTTTTTTTTTAATTTATTTATGATAGTCACAGAGAGAGAGAGAGGCAGAGACATAGGCAGAGGGAGAAGCAGGCTCCATGCACCGGGAGCCCGATGTGGGATTCGATCCCGGGTCTCCAGGATCGCGCCCCGGGCCAAAGGCAGGCGCCAAACCGCTGCGCCACCCAGGGATCCC	A	PASS	0/0	0/0	0/0	1/1	intron_variant	MODIFIER	CCDC158	CCDC158	transcript	XM_038582389.1	protein_coding	18	c.2664+2411_2664+2616del		-1	-1	-1	-1	-1	-1	0
chr32	39193487	ATGAAGTCCAGAATTTTTTTTTTTTAATTTTTTTTTTTTTTTAATTTATTTATGATAGTCACAGAGAGAGAGAGAGGCAGAGACATAGGCAGAGGGAGAAGCAGGCTCCATGCACCGGGAGCCCGATGTGGGATTCGATCCCGGGTCTCCAGGATCGCGCCCCGGGCCAAAGGCAGGCGCCAAACCGCTGCGCCACCCAGGGATCCC	A	PASS	0/0	0/0	0/0	1/1	intron_variant	MODIFIER	CCDC158	CCDC158	transcript	XM_038582392.1	protein_coding	17	c.2664+2411_2664+2616del		-1	-1	-1	-1	-1	-1	0
chr32	39193487	ATGAAGTCCAGAATTTTTTTTTTTTAATTTTTTTTTTTTTTTAATTTATTTATGATAGTCACAGAGAGAGAGAGAGGCAGAGACATAGGCAGAGGGAGAAGCAGGCTCCATGCACCGGGAGCCCGATGTGGGATTCGATCCCGGGTCTCCAGGATCGCGCCCCGGGCCAAAGGCAGGCGCCAAACCGCTGCGCCACCCAGGGATCCC	A	PASS	0/0	0/0	0/0	1/1	intron_variant	MODIFIER	CCDC158	CCDC158	transcript	XM_038582397.1	protein_coding	18	c.2664+2411_2664+2616del		-1	-1	-1	-1	-1	-1	0
chr32	39193487	ATGAAGTCCAGAATTTTTTTTTTTTAATTTTTTTTTTTTTTTAATTTATTTATGATAGTCACAGAGAGAGAGAGAGGCAGAGACATAGGCAGAGGGAGAAGCAGGCTCCATGCACCGGGAGCCCGATGTGGGATTCGATCCCGGGTCTCCAGGATCGCGCCCCGGGCCAAAGGCAGGCGCCAAACCGCTGCGCCACCCAGGGATCCC	A	PASS	0/0	0/0	0/0	1/1	intron_variant	MODIFIER	CCDC158	CCDC158	transcript	XM_038582398.1	protein_coding	16	c.2226+2411_2226+2616del		-1	-1	-1	-1	-1	-1	0
chr32	39193487	ATGAAGTCCAGAATTTTTTTTTTTTAATTTTTTTTTTTTTTTAATTTATTTATGATAGTCACAGAGAGAGAGAGAGGCAGAGACATAGGCAGAGGGAGAAGCAGGCTCCATGCACCGGGAGCCCGATGTGGGATTCGATCCCGGGTCTCCAGGATCGCGCCCCGGGCCAAAGGCAGGCGCCAAACCGCTGCGCCACCCAGGGATCCC	A	PASS	0/0	0/0	0/0	1/1	intron_variant	MODIFIER	CCDC158	CCDC158	transcript	XM_038582399.1	protein_coding	15	c.2115+2411_2115+2616del		-1	-1	-1	-1	-1	-1	0
chr32	39193487	ATGAAGTCCAGAATTTTTTTTTTTTAATTTTTTTTTTTTTTTAATTTATTTATGATAGTCACAGAGAGAGAGAGAGGCAGAGACATAGGCAGAGGGAGAAGCAGGCTCCATGCACCGGGAGCCCGATGTGGGATTCGATCCCGGGTCTCCAGGATCGCGCCCCGGGCCAAAGGCAGGCGCCAAACCGCTGCGCCACCCAGGGATCCC	A	PASS	0/0	0/0	0/0	1/1	intron_variant	MODIFIER	CCDC158	CCDC158	transcript	XM_038582395.1	protein_coding	18	c.2664+2411_2664+2616del		-1	-1	-1	-1	-1	-1	0
chr32	39193487	ATGAAGTCCAGAATTTTTTTTTTTTAATTTTTTTTTTTTTTTAATTTATTTATGATAGTCACAGAGAGAGAGAGAGGCAGAGACATAGGCAGAGGGAGAAGCAGGCTCCATGCACCGGGAGCCCGATGTGGGATTCGATCCCGGGTCTCCAGGATCGCGCCCCGGGCCAAAGGCAGGCGCCAAACCGCTGCGCCACCCAGGGATCCC	A	PASS	0/0	0/0	0/0	1/1	intron_variant	MODIFIER	CCDC158	CCDC158	transcript	XM_038582393.1	protein_coding	17	c.2664+2411_2664+2616del		-1	-1	-1	-1	-1	-1	0
chr33	66327	T	G	PASS	0/0	0/0	0/0	1/1	intergenic_region	MODIFIER	CHR_START-C33H3orf38	CHR_START-C33H3orf38	intergenic_region	CHR_START-C33H3orf38		-1	n.66327T>G		-1	-1	-1	-1	-1	-1	0
chr33	30409172	A	C	PASS	0/0	0/0	0/0	1/1	intergenic_region	MODIFIER	NRROS-CEP19	NRROS-CEP19	intergenic_region	NRROS-CEP19		-1	n.30409172A>C		-1	-1	-1	-1	-1	-1	0
chr36	1455231	T	C	PASS	0/1	0/1	0/1	1/1	intergenic_region	MODIFIER	LOC106558288-KCNJ3	LOC106558288-KCNJ3	intergenic_region	LOC106558288-KCNJ3		-1	n.1455231T>C		-1	-1	-1	-1	-1	-1	0
chr36	1714551	C	A	PASS	0/1	0/1	0/1	1/1	upstream_gene_variant	MODIFIER	LOC488356	LOC488356	transcript	XM_038584499.1	protein_coding	-1	c.-2190C>A		-1	-1	-1	-1	-1	-1	2190
chr36	1714551	C	A	PASS	0/1	0/1	0/1	1/1	intergenic_region	MODIFIER	LOC111094252-LOC488356	LOC111094252-LOC488356	intergenic_region	LOC111094252-LOC488356		-1	n.1714551C>A		-1	-1	-1	-1	-1	-1	0
chr36	2020878	C	T	PASS	0/1	0/1	0/1	1/1	intergenic_region	MODIFIER	LOC111095005-LOC111094264	LOC111095005-LOC111094264	intergenic_region	LOC111095005-LOC111094264		-1	n.2020878C>T		-1	-1	-1	-1	-1	-1	0
chr36	5627712	C	T	PASS	0/1	0/1	0/1	1/1	downstream_gene_variant	MODIFIER	LOC102155667	LOC102155667	transcript	XR_005384586.1	pseudogene	-1	n.*2562C>T		-1	-1	-1	-1	-1	-1	2562
chr36	5627712	C	T	PASS	0/1	0/1	0/1	1/1	intergenic_region	MODIFIER	LOC102155667-LOC111094294	LOC102155667-LOC111094294	intergenic_region	LOC102155667-LOC111094294		-1	n.5627712C>T		-1	-1	-1	-1	-1	-1	0
chr36	6104186	G	A	PASS	0/0	0/0	0/0	1/1	downstream_gene_variant	MODIFIER	LOC111094230	LOC111094230	transcript	XR_005384592.1	pseudogene	-1	n.*2733G>A		-1	-1	-1	-1	-1	-1	2733
chr36	6104186	G	A	PASS	0/0	0/0	0/0	1/1	intron_variant	MODIFIER	PLA2R1	PLA2R1	transcript	XM_038584629.1	protein_coding	1	c.100+763C>T		-1	-1	-1	-1	-1	-1	0
chr36	10592597	C	T	PASS	0/1	0/1	0/1	1/1	intergenic_region	MODIFIER	LOC111094251-SCN3A	LOC111094251-SCN3A	intergenic_region	LOC111094251-SCN3A		-1	n.10592597C>T		-1	-1	-1	-1	-1	-1	0
chr36	16792424	G	T	PASS	0/0	0/0	0/0	1/1	downstream_gene_variant	MODIFIER	METAP1D	METAP1D	transcript	XM_038584847.1	protein_coding	-1	c.*221G>T		-1	-1	-1	-1	-1	-1	27
chr36	16792424	G	T	PASS	0/0	0/0	0/0	1/1	intergenic_region	MODIFIER	METAP1D-DLX1	METAP1D-DLX1	intergenic_region	METAP1D-DLX1		-1	n.16792424G>T		-1	-1	-1	-1	-1	-1	0
chr36	23719774	G	A	PASS	0/1	0/1	0/1	1/1	intron_variant	MODIFIER	CWC22	CWC22	transcript	XM_038585006.1	protein_coding	11	c.1210+1633C>T		-1	-1	-1	-1	-1	-1	0
chr36	23719774	G	A	PASS	0/1	0/1	0/1	1/1	intron_variant	MODIFIER	CWC22	CWC22	transcript	XM_038585016.1	protein_coding	7	c.742+1633C>T		-1	-1	-1	-1	-1	-1	0
chr36	23719774	G	A	PASS	0/1	0/1	0/1	1/1	intron_variant	MODIFIER	CWC22	CWC22	transcript	XM_038585015.1	protein_coding	8	c.799+1633C>T		-1	-1	-1	-1	-1	-1	0
chr36	23719774	G	A	PASS	0/1	0/1	0/1	1/1	intron_variant	MODIFIER	CWC22	CWC22	transcript	XM_038585009.1	protein_coding	11	c.1210+1633C>T		-1	-1	-1	-1	-1	-1	0
chr36	23719774	G	A	PASS	0/1	0/1	0/1	1/1	intron_variant	MODIFIER	CWC22	CWC22	transcript	XM_038585008.1	protein_coding	11	c.1210+1633C>T		-1	-1	-1	-1	-1	-1	0
chr36	23719774	G	A	PASS	0/1	0/1	0/1	1/1	intron_variant	MODIFIER	CWC22	CWC22	transcript	XM_038585011.1	protein_coding	11	c.1210+1633C>T		-1	-1	-1	-1	-1	-1	0
chr36	23719774	G	A	PASS	0/1	0/1	0/1	1/1	intron_variant	MODIFIER	CWC22	CWC22	transcript	XM_038585007.1	protein_coding	12	c.1210+1633C>T		-1	-1	-1	-1	-1	-1	0
chr36	23719774	G	A	PASS	0/1	0/1	0/1	1/1	intron_variant	MODIFIER	CWC22	CWC22	transcript	XM_038585010.1	protein_coding	12	c.1210+1633C>T		-1	-1	-1	-1	-1	-1	0
chr36	23719774	G	A	PASS	0/1	0/1	0/1	1/1	intron_variant	MODIFIER	CWC22	CWC22	transcript	XM_038585013.1	protein_coding	11	c.1207+1633C>T		-1	-1	-1	-1	-1	-1	0
chr36	23719774	G	A	PASS	0/1	0/1	0/1	1/1	intron_variant	MODIFIER	CWC22	CWC22	transcript	XM_038585012.1	protein_coding	11	c.1210+1633C>T		-1	-1	-1	-1	-1	-1	0
chr36	23719774	G	A	PASS	0/1	0/1	0/1	1/1	intron_variant	MODIFIER	CWC22	CWC22	transcript	XM_038585014.1	protein_coding	11	c.1210+1633C>T		-1	-1	-1	-1	-1	-1	0
chr36	24451363	A	C	PASS	0/0	0/0	0/0	1/1	intron_variant	MODIFIER	LOC111094258	LOC111094258	transcript	XR_005384813.1	pseudogene	2	n.264+18451T>G		-1	-1	-1	-1	-1	-1	0
chr36	24451363	A	C	PASS	0/0	0/0	0/0	1/1	intron_variant	MODIFIER	LOC111094259	LOC111094259	transcript	XR_005384818.1	pseudogene	2	n.185-31368A>C		-1	-1	-1	-1	-1	-1	0
chr36	24451363	A	C	PASS	0/0	0/0	0/0	1/1	intron_variant	MODIFIER	LOC111094258	LOC111094258	transcript	XR_005384815.1	pseudogene	2	n.264+18451T>G		-1	-1	-1	-1	-1	-1	0
chr36	24451363	A	C	PASS	0/0	0/0	0/0	1/1	intron_variant	MODIFIER	LOC111094258	LOC111094258	transcript	XR_005384814.1	pseudogene	2	n.264+18451T>G		-1	-1	-1	-1	-1	-1	0
chr36	24451363	A	C	PASS	0/0	0/0	0/0	1/1	intron_variant	MODIFIER	LOC111094258	LOC111094258	transcript	XR_005384816.1	pseudogene	2	n.265-2021T>G		-1	-1	-1	-1	-1	-1	0
chr36	24451363	A	C	PASS	0/0	0/0	0/0	1/1	intron_variant	MODIFIER	LOC111094258	LOC111094258	transcript	XR_005384817.1	pseudogene	3	n.380-2021T>G		-1	-1	-1	-1	-1	-1	0
chr36	24451371	A	C	PASS	0/0	0/0	0/0	1/1	intron_variant	MODIFIER	LOC111094258	LOC111094258	transcript	XR_005384813.1	pseudogene	2	n.264+18443T>G		-1	-1	-1	-1	-1	-1	0
chr36	24451371	A	C	PASS	0/0	0/0	0/0	1/1	intron_variant	MODIFIER	LOC111094259	LOC111094259	transcript	XR_005384818.1	pseudogene	2	n.185-31360A>C		-1	-1	-1	-1	-1	-1	0
chr36	24451371	A	C	PASS	0/0	0/0	0/0	1/1	intron_variant	MODIFIER	LOC111094258	LOC111094258	transcript	XR_005384815.1	pseudogene	2	n.264+18443T>G		-1	-1	-1	-1	-1	-1	0
chr36	24451371	A	C	PASS	0/0	0/0	0/0	1/1	intron_variant	MODIFIER	LOC111094258	LOC111094258	transcript	XR_005384814.1	pseudogene	2	n.264+18443T>G		-1	-1	-1	-1	-1	-1	0
chr36	24451371	A	C	PASS	0/0	0/0	0/0	1/1	intron_variant	MODIFIER	LOC111094258	LOC111094258	transcript	XR_005384816.1	pseudogene	2	n.265-2029T>G		-1	-1	-1	-1	-1	-1	0
chr36	24451371	A	C	PASS	0/0	0/0	0/0	1/1	intron_variant	MODIFIER	LOC111094258	LOC111094258	transcript	XR_005384817.1	pseudogene	3	n.380-2029T>G		-1	-1	-1	-1	-1	-1	0
chr38	22096446	A	G	PASS	0/1	0/1	0/1	1/1	downstream_gene_variant	MODIFIER	APOA2	APOA2	transcript	NM_001313799.1	protein_coding	-1	c.*1385A>G		-1	-1	-1	-1	-1	-1	1285
chr38	22096446	A	G	PASS	0/1	0/1	0/1	1/1	downstream_gene_variant	MODIFIER	FCER1G_2	FCER1G_2	transcript	NM_001003171.2_2	protein_coding	-1	c.*834T>C		-1	-1	-1	-1	-1	-1	834
chr38	22096446	A	G	PASS	0/1	0/1	0/1	1/1	downstream_gene_variant	MODIFIER	NDUFS2	NDUFS2	transcript	XM_038586291.1	protein_coding	-1	c.*4640T>C		-1	-1	-1	-1	-1	-1	4438
chr38	22096446	A	G	PASS	0/1	0/1	0/1	1/1	intergenic_region	MODIFIER	APOA2-FCER1G_2	APOA2-FCER1G_2	intergenic_region	APOA2-FCER1G_2		-1	n.22096446A>G		-1	-1	-1	-1	-1	-1	0
chrX	4891452	A	C	PASS	0/0	0/0	0/0	1/1	upstream_gene_variant	MODIFIER	LOC111094756	LOC111094756	transcript	XR_005386097.1	pseudogene	-1	n.-211A>C		-1	-1	-1	-1	-1	-1	211
chrX	4891452	A	C	PASS	0/0	0/0	0/0	1/1	upstream_gene_variant	MODIFIER	PNPLA4	PNPLA4	transcript	XM_038586780.1	protein_coding	-1	c.-1322T>G		-1	-1	-1	-1	-1	-1	1113
chrX	4891452	A	C	PASS	0/0	0/0	0/0	1/1	upstream_gene_variant	MODIFIER	PNPLA4	PNPLA4	transcript	XM_038586776.1	protein_coding	-1	c.-280T>G		-1	-1	-1	-1	-1	-1	121
chrX	4891452	A	C	PASS	0/0	0/0	0/0	1/1	upstream_gene_variant	MODIFIER	PNPLA4	PNPLA4	transcript	XM_038586778.1	protein_coding	-1	c.-276T>G		-1	-1	-1	-1	-1	-1	121
chrX	4891452	A	C	PASS	0/0	0/0	0/0	1/1	upstream_gene_variant	MODIFIER	LOC111094756	LOC111094756	transcript	XR_005386096.1	pseudogene	-1	n.-190A>C		-1	-1	-1	-1	-1	-1	190
chrX	4891452	A	C	PASS	0/0	0/0	0/0	1/1	upstream_gene_variant	MODIFIER	LOC111094756	LOC111094756	transcript	XR_005386095.1	pseudogene	-1	n.-199A>C		-1	-1	-1	-1	-1	-1	199
chrX	4891452	A	C	PASS	0/0	0/0	0/0	1/1	intron_variant	MODIFIER	PNPLA4	PNPLA4	transcript	XM_038586773.1	protein_coding	1	c.25+39T>G		-1	-1	-1	-1	-1	-1	0
chrX	4891452	A	C	PASS	0/0	0/0	0/0	1/1	intron_variant	MODIFIER	PNPLA4	PNPLA4	transcript	XM_038586779.1	protein_coding	1	c.25+39T>G		-1	-1	-1	-1	-1	-1	0
chrX	4891452	A	C	PASS	0/0	0/0	0/0	1/1	intron_variant	MODIFIER	PNPLA4	PNPLA4	transcript	XM_038586775.1	protein_coding	1	c.25+39T>G		-1	-1	-1	-1	-1	-1	0
chrX	4891452	A	C	PASS	0/0	0/0	0/0	1/1	intron_variant	MODIFIER	PNPLA4	PNPLA4	transcript	XM_038586777.1	protein_coding	1	c.-6+265T>G		-1	-1	-1	-1	-1	-1	0
chrX	9095685	T	C	PASS	0/0	0/1	0/0	1/1	intron_variant	MODIFIER	FRMPD4	FRMPD4	transcript	XM_038586820.1	protein_coding	2	c.159-8851T>C		-1	-1	-1	-1	-1	-1	0
chrX	9095685	T	C	PASS	0/0	0/1	0/0	1/1	intron_variant	MODIFIER	FRMPD4	FRMPD4	transcript	XM_038586821.1	protein_coding	2	c.150-8851T>C		-1	-1	-1	-1	-1	-1	0
chrX	9095685	T	C	PASS	0/0	0/1	0/0	1/1	intron_variant	MODIFIER	FRMPD4	FRMPD4	transcript	XM_038586822.1	protein_coding	2	c.159-8851T>C		-1	-1	-1	-1	-1	-1	0
chrX	21595865	C	T	PASS	0/0	0/1	1/1	1/1	intron_variant	MODIFIER	LOC119868419_2	LOC119868419_2	transcript	XM_038587115.1	protein_coding	1	c.-136-14605C>T		-1	-1	-1	-1	-1	-1	0
chrX	21595865	C	T	PASS	0/0	0/1	1/1	1/1	intron_variant	MODIFIER	LOC119868421	LOC119868421	transcript	XM_038587118.1	protein_coding	1	c.-494-3014G>A		-1	-1	-1	-1	-1	-1	0
chrX	21595865	C	T	PASS	0/0	0/1	1/1	1/1	intron_variant	MODIFIER	LOC119868419_2	LOC119868419_2	transcript	XM_038587117.1	protein_coding	2	c.-136-14605C>T		-1	-1	-1	-1	-1	-1	0
chrX	21595865	C	T	PASS	0/0	0/1	1/1	1/1	intron_variant	MODIFIER	LOC119868419_2	LOC119868419_2	transcript	XM_038587116.1	protein_coding	1	c.-222-14605C>T		-1	-1	-1	-1	-1	-1	0
chrX	21595865	C	T	PASS	0/0	0/1	1/1	1/1	intron_variant	MODIFIER	LOC119868421	LOC119868421	transcript	XM_038587120.1	protein_coding	1	c.-385-3014G>A		-1	-1	-1	-1	-1	-1	0
chrX	21595865	C	T	PASS	0/0	0/1	1/1	1/1	intron_variant	MODIFIER	LOC119868421	LOC119868421	transcript	XM_038587121.1	protein_coding	1	c.-330-3014G>A		-1	-1	-1	-1	-1	-1	0
chrX	21595865	C	T	PASS	0/0	0/1	1/1	1/1	intron_variant	MODIFIER	LOC119868421	LOC119868421	transcript	XR_005386202.1	pseudogene	1	n.184-3014G>A		-1	-1	-1	-1	-1	-1	0
chrX	21595865	C	T	PASS	0/0	0/1	1/1	1/1	intron_variant	MODIFIER	LOC119868421	LOC119868421	transcript	XR_005386203.1	pseudogene	1	n.184-3014G>A		-1	-1	-1	-1	-1	-1	0
chrX	25719656	G	T	PASS	0/0	0/0	0/0	1/1	intergenic_region	MODIFIER	LOC119868699-LOC119868426	LOC119868699-LOC119868426	intergenic_region	LOC119868699-LOC119868426		-1	n.25719656G>T		-1	-1	-1	-1	-1	-1	0
chrX	36375209	G	A	PASS	0/0	0/1	0/0	1/1	intron_variant	MODIFIER	CASK	CASK	transcript	XM_038587209.1	protein_coding	1	c.60-10137C>T		-1	-1	-1	-1	-1	-1	0
chrX	36375209	G	A	PASS	0/0	0/1	0/0	1/1	intron_variant	MODIFIER	CASK	CASK	transcript	XM_038587212.1	protein_coding	1	c.60-10137C>T		-1	-1	-1	-1	-1	-1	0
chrX	36375209	G	A	PASS	0/0	0/1	0/0	1/1	intron_variant	MODIFIER	CASK	CASK	transcript	XM_038587215.1	protein_coding	1	c.60-10137C>T		-1	-1	-1	-1	-1	-1	0
chrX	36375209	G	A	PASS	0/0	0/1	0/0	1/1	intron_variant	MODIFIER	CASK	CASK	transcript	XM_038587216.1	protein_coding	1	c.60-10137C>T		-1	-1	-1	-1	-1	-1	0
chrX	36375209	G	A	PASS	0/0	0/1	0/0	1/1	intron_variant	MODIFIER	CASK	CASK	transcript	XM_038587220.1	protein_coding	1	c.60-10137C>T		-1	-1	-1	-1	-1	-1	0
chrX	36375209	G	A	PASS	0/0	0/1	0/0	1/1	intron_variant	MODIFIER	CASK	CASK	transcript	XM_038587210.1	protein_coding	1	c.60-10137C>T		-1	-1	-1	-1	-1	-1	0
chrX	36375209	G	A	PASS	0/0	0/1	0/0	1/1	intron_variant	MODIFIER	CASK	CASK	transcript	XM_038587213.1	protein_coding	1	c.60-10137C>T		-1	-1	-1	-1	-1	-1	0
chrX	36375209	G	A	PASS	0/0	0/1	0/0	1/1	intron_variant	MODIFIER	CASK	CASK	transcript	XM_038587218.1	protein_coding	1	c.60-10137C>T		-1	-1	-1	-1	-1	-1	0
chrX	36375209	G	A	PASS	0/0	0/1	0/0	1/1	intron_variant	MODIFIER	CASK	CASK	transcript	XM_038587219.1	protein_coding	1	c.60-10137C>T		-1	-1	-1	-1	-1	-1	0
chrX	36375209	G	A	PASS	0/0	0/1	0/0	1/1	intron_variant	MODIFIER	CASK	CASK	transcript	XM_038587214.1	protein_coding	1	c.60-10137C>T		-1	-1	-1	-1	-1	-1	0
chrX	36375209	G	A	PASS	0/0	0/1	0/0	1/1	intron_variant	MODIFIER	CASK	CASK	transcript	XM_038587221.1	protein_coding	1	c.60-10137C>T		-1	-1	-1	-1	-1	-1	0
chrX	36375209	G	A	PASS	0/0	0/1	0/0	1/1	intron_variant	MODIFIER	CASK	CASK	transcript	XM_038587211.1	protein_coding	1	c.60-10137C>T		-1	-1	-1	-1	-1	-1	0
chrX	38801847	T	G	PASS	0/0	0/0	0/0	1/1	intergenic_region	MODIFIER	FUNDC1-LOC119878104	FUNDC1-LOC119878104	intergenic_region	FUNDC1-LOC119878104		-1	n.38801847T>G		-1	-1	-1	-1	-1	-1	0
chrX	41887944	AAG	A	PASS	0/0	0/1	0/0	1/1	frameshift_variant	HIGH	LOC612524	LOC612524	transcript	XM_038586503.1	protein_coding	5	c.320_321delGA	p.Arg107fs	518	1310	320	570	107	189	0
chrX	41887944	AAG	A	PASS	0/0	0/1	0/0	1/1	frameshift_variant	HIGH	LOC612524	LOC612524	transcript	XM_038586504.1	protein_coding	4	c.320_321delGA	p.Arg107fs	433	1225	320	570	107	189	0
chrX	42972585	G	A	PASS	0/0	0/1	0/0	1/1	upstream_gene_variant	MODIFIER	CLCN5	CLCN5	transcript	XM_038587449.1	protein_coding	-1	c.-1868G>A		-1	-1	-1	-1	-1	-1	1661
chrX	42972585	G	A	PASS	0/0	0/1	0/0	1/1	intron_variant	MODIFIER	CLCN5	CLCN5	transcript	XM_038587444.1	protein_coding	3	c.-12-1649G>A		-1	-1	-1	-1	-1	-1	0
chrX	42972585	G	A	PASS	0/0	0/1	0/0	1/1	intron_variant	MODIFIER	CLCN5	CLCN5	transcript	XM_038587445.1	protein_coding	3	c.17-4858G>A		-1	-1	-1	-1	-1	-1	0
chrX	42972585	G	A	PASS	0/0	0/1	0/0	1/1	intron_variant	MODIFIER	CLCN5	CLCN5	transcript	XM_038587446.1	protein_coding	3	c.17-49573G>A		-1	-1	-1	-1	-1	-1	0
chrX	42972585	G	A	PASS	0/0	0/1	0/0	1/1	intron_variant	MODIFIER	CLCN5	CLCN5	transcript	XM_038587447.1	protein_coding	3	c.-155-4858G>A		-1	-1	-1	-1	-1	-1	0
chrX	42972585	G	A	PASS	0/0	0/1	0/0	1/1	intron_variant	MODIFIER	CLCN5	CLCN5	transcript	XM_038587448.1	protein_coding	3	c.-98-11569G>A		-1	-1	-1	-1	-1	-1	0
chrX	43031574	A	G	PASS	0/0	0/1	0/0	1/1	intron_variant	MODIFIER	CLCN5	CLCN5	transcript	XM_038587444.1	protein_coding	6	c.257-8827A>G		-1	-1	-1	-1	-1	-1	0
chrX	43031574	A	G	PASS	0/0	0/1	0/0	1/1	intron_variant	MODIFIER	CLCN5	CLCN5	transcript	XM_038587445.1	protein_coding	5	c.221-8827A>G		-1	-1	-1	-1	-1	-1	0
chrX	43031574	A	G	PASS	0/0	0/1	0/0	1/1	intron_variant	MODIFIER	CLCN5	CLCN5	transcript	XM_038587446.1	protein_coding	4	c.164-8827A>G		-1	-1	-1	-1	-1	-1	0
chrX	43031574	A	G	PASS	0/0	0/1	0/0	1/1	intron_variant	MODIFIER	CLCN5	CLCN5	transcript	XM_038587447.1	protein_coding	6	c.143-8827A>G		-1	-1	-1	-1	-1	-1	0
chrX	43031574	A	G	PASS	0/0	0/1	0/0	1/1	intron_variant	MODIFIER	CLCN5	CLCN5	transcript	XM_038587448.1	protein_coding	5	c.143-8827A>G		-1	-1	-1	-1	-1	-1	0
chrX	43031574	A	G	PASS	0/0	0/1	0/0	1/1	intron_variant	MODIFIER	CLCN5	CLCN5	transcript	XM_038587449.1	protein_coding	4	c.143-8827A>G		-1	-1	-1	-1	-1	-1	0
chrX	50632835	G	A	PASS	0/0	0/1	0/0	1/1	intron_variant	MODIFIER	ZC3H12B	ZC3H12B	transcript	XM_038587575.1	protein_coding	2	c.608+17808G>A		-1	-1	-1	-1	-1	-1	0
chrX	50632835	G	A	PASS	0/0	0/1	0/0	1/1	intron_variant	MODIFIER	ZC3H12B	ZC3H12B	transcript	XM_038587576.1	protein_coding	2	c.608+17808G>A		-1	-1	-1	-1	-1	-1	0
chrX	53088370	A	T	PASS	0/0	0/1	0/0	1/1	intron_variant	MODIFIER	OPHN1	OPHN1	transcript	XM_038587598.1	protein_coding	2	c.154+80703T>A		-1	-1	-1	-1	-1	-1	0
chrX	53088370	A	T	PASS	0/0	0/1	0/0	1/1	intron_variant	MODIFIER	OPHN1	OPHN1	transcript	XM_038587600.1	protein_coding	1	c.154+80703T>A		-1	-1	-1	-1	-1	-1	0
chrX	53088370	A	T	PASS	0/0	0/1	0/0	1/1	intron_variant	MODIFIER	OPHN1	OPHN1	transcript	XM_038587599.1	protein_coding	2	c.154+80703T>A		-1	-1	-1	-1	-1	-1	0
chrX	53088370	A	T	PASS	0/0	0/1	0/0	1/1	intron_variant	MODIFIER	OPHN1	OPHN1	transcript	XM_038587601.1	protein_coding	2	c.154+80703T>A		-1	-1	-1	-1	-1	-1	0
chrX	55746471	G	GA	PASS	0/0	0/0	0/0	1/1	intron_variant	MODIFIER	LOC119868454	LOC119868454	transcript	XR_005386324.1	pseudogene	1	n.798-1301_798-1300insT		-1	-1	-1	-1	-1	-1	0
chrX	63425254	G	A	PASS	0/0	0/1	0/0	1/1	intergenic_region	MODIFIER	LOC100856614-LOC106558391	LOC100856614-LOC106558391	intergenic_region	LOC100856614-LOC106558391		-1	n.63425254G>A		-1	-1	-1	-1	-1	-1	0
chrX	64320078	A	ATAAC	PASS	0/0	0/1	0/0	1/1	intergenic_region	MODIFIER	LOC106558391-LOC106558392	LOC106558391-LOC106558392	intergenic_region	LOC106558391-LOC106558392		-1	n.64320078_64320079insTAAC		-1	-1	-1	-1	-1	-1	0
chrX	68274405	GT	G	PASS	0/0	0/1	0/0	1/1	intron_variant	MODIFIER	KLHL4	KLHL4	transcript	XM_038587824.1	protein_coding	6	c.941-7248delT		-1	-1	-1	-1	-1	-1	0
chrX	68274405	GT	G	PASS	0/0	0/1	0/0	1/1	intron_variant	MODIFIER	KLHL4	KLHL4	transcript	XM_038587825.1	protein_coding	6	c.941-9097delT		-1	-1	-1	-1	-1	-1	0
chrX	68274405	GT	G	PASS	0/0	0/1	0/0	1/1	intron_variant	MODIFIER	KLHL4	KLHL4	transcript	XM_038587826.1	protein_coding	4	c.641-7248delT		-1	-1	-1	-1	-1	-1	0
chrX	70232376	T	C	PASS	0/0	0/1	0/0	1/1	intergenic_region	MODIFIER	LOC119868462-LOC119868464	LOC119868462-LOC119868464	intergenic_region	LOC119868462-LOC119868464		-1	n.70232376T>C		-1	-1	-1	-1	-1	-1	0
chrX	73184696	T	C	PASS	0/0	0/1	0/0	1/1	intergenic_region	MODIFIER	LOC119868311-LOC476309	LOC119868311-LOC476309	intergenic_region	LOC119868311-LOC476309		-1	n.73184696T>C		-1	-1	-1	-1	-1	-1	0
chrX	77561491	ACGAGGGAAAGCCAGCGGAGAG	A	PASS	0/0	0/0	0/0	1/1	disruptive_inframe_deletion	MODERATE	TCEAL4	TCEAL4	transcript	XM_038587956.1	protein_coding	3	c.249_269delAAAGCCAGCGGAGAGCGAGGG	p.Lys84_Gly90del	493	1368	249	954	83	317	0
chrX	77561491	ACGAGGGAAAGCCAGCGGAGAG	A	PASS	0/0	0/0	0/0	1/1	disruptive_inframe_deletion	MODERATE	TCEAL4	TCEAL4	transcript	XM_038587957.1	protein_coding	3	c.249_269delAAAGCCAGCGGAGAGCGAGGG	p.Lys84_Gly90del	425	1300	249	954	83	317	0
chrX	77561491	ACGAGGGAAAGCCAGCGGAGAG	A	PASS	0/0	0/0	0/0	1/1	upstream_gene_variant	MODIFIER	LOC111094751	LOC111094751	transcript	XM_038587961.1	protein_coding	-1	c.-430_-410delCTCTCCGCTGGCTTTCCCTCG		-1	-1	-1	-1	-1	-1	367
chrX	78739708	C	T	PASS	0/0	0/1	0/0	1/1	intergenic_region	MODIFIER	LOC100683569-IL1RAPL2	LOC100683569-IL1RAPL2	intergenic_region	LOC100683569-IL1RAPL2		-1	n.78739708C>T		-1	-1	-1	-1	-1	-1	0
chrX	80559288	A	G	PASS	0/0	0/1	0/0	1/1	intergenic_region	MODIFIER	LOC106558453-LOC119868615	LOC106558453-LOC119868615	intergenic_region	LOC106558453-LOC119868615		-1	n.80559288A>G		-1	-1	-1	-1	-1	-1	0
chrX	87453140	C	T	PASS	0/0	0/1	0/0	1/1	intergenic_region	MODIFIER	LOC119868329_2-LOC100686008	LOC119868329_2-LOC100686008	intergenic_region	LOC119868329_2-LOC100686008		-1	n.87453140C>T		-1	-1	-1	-1	-1	-1	0
chrX	96709766	GT	G	PASS	0/0	0/1	0/0	1/1	intron_variant	MODIFIER	TENM1	TENM1	transcript	XM_038588255.1	protein_coding	13	c.2078-1569delA		-1	-1	-1	-1	-1	-1	0
chrX	117339521	GTTCT	G	PASS	0/0	0/1	0/0	1/1	intergenic_region	MODIFIER	LOC100684056-FMR1	LOC100684056-FMR1	intergenic_region	LOC100684056-FMR1		-1	n.117339522_117339525delTTCT		-1	-1	-1	-1	-1	-1	0
chrX	119421777	G	A	PASS	0/0	0/1	0/0	1/1	intergenic_region	MODIFIER	LOC111094819-LOC119868536	LOC111094819-LOC119868536	intergenic_region	LOC111094819-LOC119868536		-1	n.119421777G>A		-1	-1	-1	-1	-1	-1	0
chrX	122559971	G	A	PASS	0/0	0/1	0/0	1/1	intron_variant	MODIFIER	ATP2B3	ATP2B3	transcript	XM_038588649.1	protein_coding	7	c.959-522G>A		-1	-1	-1	-1	-1	-1	0
chrX	122559971	G	A	PASS	0/0	0/1	0/0	1/1	intron_variant	MODIFIER	ATP2B3	ATP2B3	transcript	XM_038588644.1	protein_coding	7	c.959-522G>A		-1	-1	-1	-1	-1	-1	0
chrX	122559971	G	A	PASS	0/0	0/1	0/0	1/1	intron_variant	MODIFIER	ATP2B3	ATP2B3	transcript	XM_038588643.1	protein_coding	7	c.959-522G>A		-1	-1	-1	-1	-1	-1	0
chrX	122559971	G	A	PASS	0/0	0/1	0/0	1/1	intron_variant	MODIFIER	ATP2B3	ATP2B3	transcript	XM_038588646.1	protein_coding	6	c.959-522G>A		-1	-1	-1	-1	-1	-1	0
chrX	122559971	G	A	PASS	0/0	0/1	0/0	1/1	intron_variant	MODIFIER	ATP2B3	ATP2B3	transcript	XM_038588647.1	protein_coding	6	c.959-522G>A		-1	-1	-1	-1	-1	-1	0
chrX	122559971	G	A	PASS	0/0	0/1	0/0	1/1	intron_variant	MODIFIER	ATP2B3	ATP2B3	transcript	XM_038588645.1	protein_coding	6	c.959-522G>A		-1	-1	-1	-1	-1	-1	0
chrX	122559971	G	A	PASS	0/0	0/1	0/0	1/1	intron_variant	MODIFIER	ATP2B3	ATP2B3	transcript	XM_038588648.1	protein_coding	6	c.812-522G>A		-1	-1	-1	-1	-1	-1	0
chrY_unplaced_NW_024010444.1	888633	C	A	PASS	1/1	0/0	1/1	1/1	intergenic_region	MODIFIER						-1			-1	-1	-1	-1	-1	-1	0
chrUn_JAAHUQ010000430v1	23364	G	C	PASS	0/0	0/0	0/0	1/1	intergenic_region	MODIFIER						-1			-1	-1	-1	-1	-1	-1	0
chrUn_JAAHUQ010000430v1	23542	G	T	PASS	0/0	0/0	0/0	1/1	intergenic_region	MODIFIER						-1			-1	-1	-1	-1	-1	-1	0
chrUn_JAAHUQ010000439v1	5250	G	T	PASS	0/0	0/0	0/0	1/1	intergenic_region	MODIFIER						-1			-1	-1	-1	-1	-1	-1	0
chrUn_JAAHUQ010000454v1	24416	C	A	PASS	0/0	0/0	0/0	1/1	intergenic_region	MODIFIER						-1			-1	-1	-1	-1	-1	-1	0
chrUn_JAAHUQ010000457v1	4468	CA	C	PASS	0/0	0/0	0/0	1/1	intergenic_region	MODIFIER						-1			-1	-1	-1	-1	-1	-1	0
chrUn_JAAHUQ010000461v1	28125	TA	T	PASS	0/0	0/0	0/0	1/1	intergenic_region	MODIFIER						-1			-1	-1	-1	-1	-1	-1	0
chrUn_JAAHUQ010000497v1	1696	T	A	PASS	0/0	0/0	0/0	1/1	intergenic_region	MODIFIER						-1			-1	-1	-1	-1	-1	-1	0
chrUn_JAAHUQ010000513v1	30414	TG	T	PASS	1/1	0/0	1/1	1/1	intergenic_region	MODIFIER						-1			-1	-1	-1	-1	-1	-1	0
chrUn_JAAHUQ010000547v1	17789	G	C	PASS	0/0	0/0	0/0	1/1	intergenic_region	MODIFIER						-1			-1	-1	-1	-1	-1	-1	0
chrUn_JAAHUQ010000556v1	12166	T	G	PASS	0/0	0/0	0/0	1/1	intergenic_region	MODIFIER						-1			-1	-1	-1	-1	-1	-1	0
chrUn_JAAHUQ010000598v1	24729	A	C	PASS	0/0	0/0	0/0	1/1	intergenic_region	MODIFIER						-1			-1	-1	-1	-1	-1	-1	0
chrUn_JAAHUQ010000598v1	24733	G	T	PASS	0/0	0/0	0/0	1/1	intergenic_region	MODIFIER						-1			-1	-1	-1	-1	-1	-1	0
chrUn_JAAHUQ010000625v1	9898	C	A	PASS	0/0	0/0	0/0	1/1	intergenic_region	MODIFIER						-1			-1	-1	-1	-1	-1	-1	0
chrUn_JAAHUQ010000625v1	9945	A	T	PASS	0/0	0/0	0/0	1/1	intergenic_region	MODIFIER						-1			-1	-1	-1	-1	-1	-1	0
chrUn_JAAHUQ010000625v1	9986	G	T	PASS	0/0	0/0	0/0	1/1	intergenic_region	MODIFIER						-1			-1	-1	-1	-1	-1	-1	0
chrUn_JAAHUQ010000625v1	22468	AG	A	PASS	0/0	0/0	0/0	1/1	intergenic_region	MODIFIER						-1			-1	-1	-1	-1	-1	-1	0
chrUn_JAAHUQ010000691v1	29533	T	A	PASS	1/1	0/0	0/0	1/1	intergenic_region	MODIFIER						-1			-1	-1	-1	-1	-1	-1	0
chrUn_JAAHUQ010000974v1	1890	C	G	PASS	0/0	0/0	0/0	1/1	intergenic_region	MODIFIER						-1			-1	-1	-1	-1	-1	-1	0
chrUn_JAAHUQ010001072v1	94882	T	A	PASS	0/0	0/0	0/0	1/1	intergenic_region	MODIFIER						-1			-1	-1	-1	-1	-1	-1	0
chrUn_JAAHUQ010001072v1	94883	C	T	PASS	0/0	0/0	0/0	1/1	intergenic_region	MODIFIER						-1			-1	-1	-1	-1	-1	-1	0
chrUn_JAAHUQ010001146v1	79909	G	T	PASS	0/0	0/0	0/0	1/1	intergenic_region	MODIFIER						-1			-1	-1	-1	-1	-1	-1	0
chrUn_JAAHUQ010001146v1	79926	C	T	PASS	0/0	0/0	0/0	1/1	intergenic_region	MODIFIER						-1			-1	-1	-1	-1	-1	-1	0
chrUn_JAAHUQ010001146v1	87803	G	A	PASS	0/0	0/1	1/1	1/1	intergenic_region	MODIFIER						-1			-1	-1	-1	-1	-1	-1	0
chrUn_JAAHUQ010001207v1	42211	T	A	PASS	1/1	0/0	0/1	1/1	intergenic_region	MODIFIER						-1			-1	-1	-1	-1	-1	-1	0
chrUn_JAAHUQ010001237v1	82686	T	G	PASS	0/0	0/0	0/0	1/1	intergenic_region	MODIFIER						-1			-1	-1	-1	-1	-1	-1	0
chrUn_JAAHUQ010001281v1	25274	T	A	PASS	0/0	0/0	0/0	1/1	intergenic_region	MODIFIER						-1			-1	-1	-1	-1	-1	-1	0
chrUn_JAAHUQ010001281v1	25276	G	A	PASS	0/0	0/0	0/0	1/1	intergenic_region	MODIFIER						-1			-1	-1	-1	-1	-1	-1	0
chrUn_JAAHUQ010001281v1	25577	C	T	PASS	0/0	0/0	0/0	1/1	intergenic_region	MODIFIER						-1			-1	-1	-1	-1	-1	-1	0
chrUn_JAAHUQ010001282v1	72254	G	A	PASS	0/0	0/0	0/0	1/1	intergenic_region	MODIFIER						-1			-1	-1	-1	-1	-1	-1	0
chrUn_JAAHUQ010001318v1	15596	G	T	PASS	0/0	0/0	0/0	1/1	intergenic_region	MODIFIER						-1			-1	-1	-1	-1	-1	-1	0
chrUn_JAAHUQ010001318v1	42661	G	A	PASS	0/0	0/0	0/0	1/1	intergenic_region	MODIFIER						-1			-1	-1	-1	-1	-1	-1	0
chrUn_JAAHUQ010001426v1	37753	A	ACC	PASS	0/0	0/0	0/0	1/1	intergenic_region	MODIFIER						-1			-1	-1	-1	-1	-1	-1	0
chrUn_JAAHUQ010001537v1	51049	C	A	PASS	0/0	0/0	0/0	1/1	intergenic_region	MODIFIER						-1			-1	-1	-1	-1	-1	-1	0
chrUn_JAAHUQ010001543v1	38709	C	T	PASS	0/0	1/1	0/0	1/1	intergenic_region	MODIFIER						-1			-1	-1	-1	-1	-1	-1	0
chrUn_JAAHUQ010001582v1	22136	G	T	PASS	0/0	0/0	0/0	1/1	intergenic_region	MODIFIER						-1			-1	-1	-1	-1	-1	-1	0
chrUn_JAAHUQ010001605v1	2395	T	G	PASS	0/0	0/0	0/0	1/1	intergenic_region	MODIFIER						-1			-1	-1	-1	-1	-1	-1	0
chrUn_JAAHUQ010001630v1	8766	T	G	PASS	0/0	0/0	0/0	1/1	intergenic_region	MODIFIER						-1			-1	-1	-1	-1	-1	-1	0
chrUn_JAAHUQ010001696v1	16246	G	C	PASS	0/0	0/0	0/0	1/1	intergenic_region	MODIFIER						-1			-1	-1	-1	-1	-1	-1	0
chrUn_JAAHUQ010001799v1	16965	G	A	PASS	0/0	1/1	0/0	1/1	intergenic_region	MODIFIER						-1			-1	-1	-1	-1	-1	-1	0
chrUn_JAAHUQ010001841v1	27812	T	G	PASS	0/0	0/0	0/0	1/1	intergenic_region	MODIFIER						-1			-1	-1	-1	-1	-1	-1	0
chrUn_JAAHUQ010001862v1	28350	T	C	PASS	0/0	0/0	0/0	1/1	intergenic_region	MODIFIER						-1			-1	-1	-1	-1	-1	-1	0
chrUn_JAAHUQ010001993v1	37249	T	G	PASS	0/0	0/0	0/0	1/1	intergenic_region	MODIFIER						-1			-1	-1	-1	-1	-1	-1	0
chrUn_JAAHUQ010002023v1	69588	G	A	PASS	0/0	0/0	0/0	1/1	intergenic_region	MODIFIER						-1			-1	-1	-1	-1	-1	-1	0
chrUn_JAAHUQ010002058v1	15276	G	A	PASS	1/1	0/0	1/1	1/1	intergenic_region	MODIFIER						-1			-1	-1	-1	-1	-1	-1	0
chrUn_JAAHUQ010002132v1	22865	G	A	PASS	0/0	0/0	0/0	1/1	intergenic_region	MODIFIER						-1			-1	-1	-1	-1	-1	-1	0
chrUn_JAAHUQ010002159v1	9538	A	C	PASS	0/0	0/0	0/0	1/1	intergenic_region	MODIFIER						-1			-1	-1	-1	-1	-1	-1	0
chrUn_JAAHUQ010002252v1	13312	C	G	PASS	0/0	0/0	0/0	1/1	intergenic_region	MODIFIER						-1			-1	-1	-1	-1	-1	-1	0
chrUn_JAAHUQ010002302v1	5518	T	C	PASS	0/0	0/0	0/0	1/1	intergenic_region	MODIFIER						-1			-1	-1	-1	-1	-1	-1	0
chrUn_JAAHUQ010002302v1	5519	A	T	PASS	0/0	0/0	0/0	1/1	intergenic_region	MODIFIER						-1			-1	-1	-1	-1	-1	-1	0
chrUn_JAAHUQ010002332v1	27095	C	A	PASS	0/0	0/0	0/0	1/1	intergenic_region	MODIFIER						-1			-1	-1	-1	-1	-1	-1	0
chrUn_JAAHUQ010002343v1	30187	T	A	PASS	0/0	0/0	0/0	1/1	intergenic_region	MODIFIER						-1			-1	-1	-1	-1	-1	-1	0
chrUn_JAAHUQ010002354v1	633	C	T	PASS	0/0	0/0	0/0	1/1	intergenic_region	MODIFIER						-1			-1	-1	-1	-1	-1	-1	0
chrUn_JAAHUQ010002366v1	20103	T	G	PASS	0/0	0/0	0/0	1/1	intergenic_region	MODIFIER						-1			-1	-1	-1	-1	-1	-1	0
chrUn_JAAHUQ010002396v1	3412	G	C	PASS	0/0	0/0	0/0	1/1	intergenic_region	MODIFIER						-1			-1	-1	-1	-1	-1	-1	0
chrUn_JAAHUQ010002445v1	30010	T	G	PASS	0/0	0/0	0/0	1/1	intergenic_region	MODIFIER						-1			-1	-1	-1	-1	-1	-1	0
chrUn_JAAHUQ010002445v1	30033	T	A	PASS	0/0	0/0	0/0	1/1	intergenic_region	MODIFIER						-1			-1	-1	-1	-1	-1	-1	0
chrUn_JAAHUQ010002493v1	4790	G	GAC	PASS	0/0	0/0	0/0	1/1	intergenic_region	MODIFIER						-1			-1	-1	-1	-1	-1	-1	0
chrUn_JAAHUQ010002552v1	24545	A	C	PASS	0/0	0/0	0/0	1/1	intergenic_region	MODIFIER						-1			-1	-1	-1	-1	-1	-1	0
chrUn_JAAHUQ010002623v1	37323	C	CAAAA	PASS	0/0	0/0	0/0	1/1	intergenic_region	MODIFIER						-1			-1	-1	-1	-1	-1	-1	0
chrUn_JAAHUQ010002648v1	18986	A	C	PASS	0/0	0/0	0/0	1/1	intergenic_region	MODIFIER						-1			-1	-1	-1	-1	-1	-1	0
chrUn_JAAHUQ010002648v1	18990	T	G	PASS	0/0	0/0	0/0	1/1	intergenic_region	MODIFIER						-1			-1	-1	-1	-1	-1	-1	0
chrUn_JAAHUQ010002648v1	18995	G	A	PASS	0/0	0/0	0/0	1/1	intergenic_region	MODIFIER						-1			-1	-1	-1	-1	-1	-1	0
chrUn_JAAHUQ010002656v1	9051	C	G	PASS	0/0	0/0	0/0	1/1	intergenic_region	MODIFIER						-1			-1	-1	-1	-1	-1	-1	0
chrUn_JAAHUQ010002656v1	9084	G	C	PASS	0/0	0/0	0/0	1/1	intergenic_region	MODIFIER						-1			-1	-1	-1	-1	-1	-1	0
chrUn_JAAHUQ010002656v1	9094	G	A	PASS	0/0	0/0	0/0	1/1	intergenic_region	MODIFIER						-1			-1	-1	-1	-1	-1	-1	0
chrUn_JAAHUQ010002656v1	9148	G	A	PASS	0/0	0/0	0/0	1/1	intergenic_region	MODIFIER						-1			-1	-1	-1	-1	-1	-1	0
chrUn_JAAHUQ010002656v1	9173	G	A	PASS	0/0	0/0	0/0	1/1	intergenic_region	MODIFIER						-1			-1	-1	-1	-1	-1	-1	0
chrUn_JAAHUQ010002656v1	9178	C	T	PASS	0/0	0/0	0/0	1/1	intergenic_region	MODIFIER						-1			-1	-1	-1	-1	-1	-1	0
chrUn_JAAHUQ010002688v1	39100	G	GT	PASS	0/0	0/0	0/0	1/1	intergenic_region	MODIFIER						-1			-1	-1	-1	-1	-1	-1	0
chrUn_JAAHUQ010002695v1	21381	GTCTT	G	PASS	0/0	0/0	0/0	1/1	intergenic_region	MODIFIER						-1			-1	-1	-1	-1	-1	-1	0
chrUn_JAAHUQ010002703v1	25718	C	T	PASS	0/0	0/0	0/0	1/1	intergenic_region	MODIFIER						-1			-1	-1	-1	-1	-1	-1	0
chrUn_JAAHUQ010002703v1	25743	A	AC	PASS	0/0	0/0	0/0	1/1	intergenic_region	MODIFIER						-1			-1	-1	-1	-1	-1	-1	0
chrUn_JAAHUQ010002727v1	9800	T	G	PASS	0/0	0/0	0/0	1/1	intergenic_region	MODIFIER						-1			-1	-1	-1	-1	-1	-1	0
chrUn_JAAHUQ010002739v1	7885	AG	A	PASS	0/0	0/0	1/1	1/1	intergenic_region	MODIFIER						-1			-1	-1	-1	-1	-1	-1	0
chrUn_JAAHUQ010002739v1	7887	AC	A	PASS	0/0	0/0	1/1	1/1	intergenic_region	MODIFIER						-1			-1	-1	-1	-1	-1	-1	0
chrUn_JAAHUQ010002759v1	14639	GC	G	PASS	0/0	0/0	0/0	1/1	intergenic_region	MODIFIER						-1			-1	-1	-1	-1	-1	-1	0
chrUn_JAAHUQ010002759v1	14641	A	T	PASS	0/0	0/1	0/0	1/1	intergenic_region	MODIFIER						-1			-1	-1	-1	-1	-1	-1	0
chrUn_JAAHUQ010002759v1	14643	G	T	PASS	0/0	0/0	0/0	1/1	intergenic_region	MODIFIER						-1			-1	-1	-1	-1	-1	-1	0
chrUn_JAAHUQ010002778v1	27513	T	A	PASS	0/0	0/0	0/0	1/1	intergenic_region	MODIFIER						-1			-1	-1	-1	-1	-1	-1	0
chrUn_MU018704v1	336865	C	CCT	PASS	1/1	0/0	0/0	1/1	intergenic_region	MODIFIER						-1			-1	-1	-1	-1	-1	-1	0
chrUn_MU018704v1	336874	G	T	PASS	1/1	0/0	0/0	1/1	intergenic_region	MODIFIER						-1			-1	-1	-1	-1	-1	-1	0
chrUn_MU018705v1	503893	G	C	PASS	0/0	0/1	0/0	1/1	intergenic_region	MODIFIER						-1			-1	-1	-1	-1	-1	-1	0
chrUn_MU018709v1	521229	C	T	PASS	1/1	0/0	1/1	1/1	intergenic_region	MODIFIER						-1			-1	-1	-1	-1	-1	-1	0
chrUn_MU018721v1	221040	T	G	PASS	0/0	0/0	0/0	1/1	intergenic_region	MODIFIER						-1			-1	-1	-1	-1	-1	-1	0
chrUn_MU018723v1	39515	C	T	PASS	0/0	0/1	1/1	1/1	intergenic_region	MODIFIER						-1			-1	-1	-1	-1	-1	-1	0
chrUn_MU018727v1	84353	G	A	PASS	0/0	0/0	0/0	1/1	intergenic_region	MODIFIER						-1			-1	-1	-1	-1	-1	-1	0
chrUn_MU018727v1	102985	TC	T	PASS	0/0	0/0	0/0	1/1	intergenic_region	MODIFIER						-1			-1	-1	-1	-1	-1	-1	0
chrUn_MU018727v1	164168	G	C	PASS	0/0	0/0	0/0	1/1	intergenic_region	MODIFIER						-1			-1	-1	-1	-1	-1	-1	0
chrUn_MU018738v1	179900	T	G	PASS	0/0	0/0	0/0	1/1	intergenic_region	MODIFIER						-1			-1	-1	-1	-1	-1	-1	0
chrUn_MU018743v1	70253	G	T	PASS	0/1	0/0	0/1	1/1	intergenic_region	MODIFIER						-1			-1	-1	-1	-1	-1	-1	0
chrUn_MU018743v1	70255	G	A	PASS	0/1	0/0	0/1	1/1	intergenic_region	MODIFIER						-1			-1	-1	-1	-1	-1	-1	0
chrUn_MU018751v1	14574	C	T	PASS	0/0	0/0	0/0	1/1	intergenic_region	MODIFIER						-1			-1	-1	-1	-1	-1	-1	0
chrUn_MU018751v1	176055	G	T	PASS	0/0	0/0	0/0	1/1	intergenic_region	MODIFIER						-1			-1	-1	-1	-1	-1	-1	0
chrUn_MU018752v1	14182	G	A	PASS	0/0	0/0	0/0	1/1	intergenic_region	MODIFIER						-1			-1	-1	-1	-1	-1	-1	0
chrUn_MU018803v1	36622	AG	A	PASS	0/0	0/0	0/0	1/1	intergenic_region	MODIFIER						-1			-1	-1	-1	-1	-1	-1	0
chrUn_MU018831v1	66032	C	A	PASS	0/0	0/0	0/0	1/1	intergenic_region	MODIFIER						-1			-1	-1	-1	-1	-1	-1	0
chrUn_MU018863v1	60004	C	A	PASS	1/1	0/0	0/1	1/1	intergenic_region	MODIFIER						-1			-1	-1	-1	-1	-1	-1	0

## Sheet: shared private variants
Table S2. Disease-associated homozygous variants shared in all both affected dogs (Cases #1 & #2). Disease-associated variants were obtained by filtering all variants that were present at least once in 1576 control genomes. This resulted in 31 shared homozygous variants for the affected dogs that were absent from all control genomes. Genotypes of both affected dogs and their unaffected parents ar…
#CHROM	POS	REF	ALT	FILTER	sire	dam	case #1	case #2	EFFECT	IMPACT	GENE	GENEID	FEATURE	FEATUREID	BIOTYPE	RANK	HGVS_C	HGVS_P	CDNA_POS	CDNA_LEN	CDS_POS	CDS_LEN	AA_POS	AA_LEN	DISTANCE
chr3	43291475	TTA	T	PASS	0/1	1/1	1/1	1/1	intergenic_region	MODIFIER	LOC102154414-LOC111095364	LOC102154414-LOC111095364	intergenic_region	LOC102154414-LOC111095364		-1	n.43291476_43291477delTA		-1	-1	-1	-1	-1	-1	0
chr4	3218623	G	T	PASS	0/1	0/1	1/1	1/1	intron_variant	MODIFIER	RYR2	RYR2	transcript	XM_038533814.1	protein_coding	2	c.169-13188C>A		-1	-1	-1	-1	-1	-1	0
chr4	3218623	G	T	PASS	0/1	0/1	1/1	1/1	intron_variant	MODIFIER	RYR2	RYR2	transcript	XM_038533815.1	protein_coding	2	c.169-13188C>A		-1	-1	-1	-1	-1	-1	0
chr4	3218623	G	T	PASS	0/1	0/1	1/1	1/1	intron_variant	MODIFIER	RYR2	RYR2	transcript	XM_038533816.1	protein_coding	2	c.169-13188C>A		-1	-1	-1	-1	-1	-1	0
chr4	3218623	G	T	PASS	0/1	0/1	1/1	1/1	intron_variant	MODIFIER	RYR2	RYR2	transcript	XM_038533817.1	protein_coding	2	c.169-13188C>A		-1	-1	-1	-1	-1	-1	0
chr4	3218623	G	T	PASS	0/1	0/1	1/1	1/1	intron_variant	MODIFIER	RYR2	RYR2	transcript	XM_038533818.1	protein_coding	2	c.169-13188C>A		-1	-1	-1	-1	-1	-1	0
chr4	5395418	A	G	PASS	0/1	0/1	1/1	1/1	intron_variant	MODIFIER	LOC111095433	LOC111095433	transcript	XR_005357764.1	pseudogene	1	n.107-2922T>C		-1	-1	-1	-1	-1	-1	0
chr4	5395418	A	G	PASS	0/1	0/1	1/1	1/1	intron_variant	MODIFIER	LOC111095433	LOC111095433	transcript	XR_005357763.1	pseudogene	1	n.107-2922T>C		-1	-1	-1	-1	-1	-1	0
chr4	19695588	TCCC	T	PASS	0/1	0/1	1/1	1/1	intron_variant	MODIFIER	CTNNA3	CTNNA3	transcript	XM_038534067.1	protein_coding	2	c.99+6027_99+6029delGGG		-1	-1	-1	-1	-1	-1	0
chr4	19695588	TCCC	T	PASS	0/1	0/1	1/1	1/1	intron_variant	MODIFIER	CTNNA3	CTNNA3	transcript	XM_038534069.1	protein_coding	1	c.99+6027_99+6029delGGG		-1	-1	-1	-1	-1	-1	0
chr4	19695588	TCCC	T	PASS	0/1	0/1	1/1	1/1	intron_variant	MODIFIER	CTNNA3	CTNNA3	transcript	XM_038534068.1	protein_coding	2	c.99+6027_99+6029delGGG		-1	-1	-1	-1	-1	-1	0
chr4	19695588	TCCC	T	PASS	0/1	0/1	1/1	1/1	intron_variant	MODIFIER	CTNNA3	CTNNA3	transcript	XM_038534070.1	protein_coding	2	c.99+6027_99+6029delGGG		-1	-1	-1	-1	-1	-1	0
chr4	19695588	TCCC	T	PASS	0/1	0/1	1/1	1/1	intron_variant	MODIFIER	CTNNA3	CTNNA3	transcript	XM_038534071.1	protein_coding	2	c.99+6027_99+6029delGGG		-1	-1	-1	-1	-1	-1	0
chr4	19695588	TCCC	T	PASS	0/1	0/1	1/1	1/1	intron_variant	MODIFIER	CTNNA3	CTNNA3	transcript	XM_038534072.1	protein_coding	2	c.99+6027_99+6029delGGG		-1	-1	-1	-1	-1	-1	0
chr4	19695588	TCCC	T	PASS	0/1	0/1	1/1	1/1	intron_variant	MODIFIER	CTNNA3	CTNNA3	transcript	XM_038534073.1	protein_coding	2	c.99+6027_99+6029delGGG		-1	-1	-1	-1	-1	-1	0
chr4	19695591	C	CAAATATCAAATATTTATTTG	PASS	0/1	0/1	1/1	1/1	intron_variant	MODIFIER	CTNNA3	CTNNA3	transcript	XM_038534067.1	protein_coding	2	c.99+6026_99+6027insCAAATAAATATTTGATATTT		-1	-1	-1	-1	-1	-1	0
chr4	19695591	C	CAAATATCAAATATTTATTTG	PASS	0/1	0/1	1/1	1/1	intron_variant	MODIFIER	CTNNA3	CTNNA3	transcript	XM_038534069.1	protein_coding	1	c.99+6026_99+6027insCAAATAAATATTTGATATTT		-1	-1	-1	-1	-1	-1	0
chr4	19695591	C	CAAATATCAAATATTTATTTG	PASS	0/1	0/1	1/1	1/1	intron_variant	MODIFIER	CTNNA3	CTNNA3	transcript	XM_038534068.1	protein_coding	2	c.99+6026_99+6027insCAAATAAATATTTGATATTT		-1	-1	-1	-1	-1	-1	0
chr4	19695591	C	CAAATATCAAATATTTATTTG	PASS	0/1	0/1	1/1	1/1	intron_variant	MODIFIER	CTNNA3	CTNNA3	transcript	XM_038534070.1	protein_coding	2	c.99+6026_99+6027insCAAATAAATATTTGATATTT		-1	-1	-1	-1	-1	-1	0
chr4	19695591	C	CAAATATCAAATATTTATTTG	PASS	0/1	0/1	1/1	1/1	intron_variant	MODIFIER	CTNNA3	CTNNA3	transcript	XM_038534071.1	protein_coding	2	c.99+6026_99+6027insCAAATAAATATTTGATATTT		-1	-1	-1	-1	-1	-1	0
chr4	19695591	C	CAAATATCAAATATTTATTTG	PASS	0/1	0/1	1/1	1/1	intron_variant	MODIFIER	CTNNA3	CTNNA3	transcript	XM_038534072.1	protein_coding	2	c.99+6026_99+6027insCAAATAAATATTTGATATTT		-1	-1	-1	-1	-1	-1	0
chr4	19695591	C	CAAATATCAAATATTTATTTG	PASS	0/1	0/1	1/1	1/1	intron_variant	MODIFIER	CTNNA3	CTNNA3	transcript	XM_038534073.1	protein_coding	2	c.99+6026_99+6027insCAAATAAATATTTGATATTT		-1	-1	-1	-1	-1	-1	0
chr4	20067431	G	A	PASS	0/1	0/1	1/1	1/1	upstream_gene_variant	MODIFIER	HERC4	HERC4	transcript	XM_038534094.1	protein_coding	-1	c.-4071C>T		-1	-1	-1	-1	-1	-1	3936
chr4	20067431	G	A	PASS	0/1	0/1	1/1	1/1	intron_variant	MODIFIER	HERC4	HERC4	transcript	XM_038534083.1	protein_coding	2	c.226+358C>T		-1	-1	-1	-1	-1	-1	0
chr4	20067431	G	A	PASS	0/1	0/1	1/1	1/1	intron_variant	MODIFIER	HERC4	HERC4	transcript	XM_038534084.1	protein_coding	2	c.226+358C>T		-1	-1	-1	-1	-1	-1	0
chr4	20067431	G	A	PASS	0/1	0/1	1/1	1/1	intron_variant	MODIFIER	HERC4	HERC4	transcript	XM_038534090.1	protein_coding	2	c.226+358C>T		-1	-1	-1	-1	-1	-1	0
chr4	20067431	G	A	PASS	0/1	0/1	1/1	1/1	intron_variant	MODIFIER	HERC4	HERC4	transcript	XM_038534092.1	protein_coding	2	c.226+358C>T		-1	-1	-1	-1	-1	-1	0
chr4	20067431	G	A	PASS	0/1	0/1	1/1	1/1	intron_variant	MODIFIER	HERC4	HERC4	transcript	XM_038534085.1	protein_coding	2	c.226+358C>T		-1	-1	-1	-1	-1	-1	0
chr4	20067431	G	A	PASS	0/1	0/1	1/1	1/1	intron_variant	MODIFIER	HERC4	HERC4	transcript	XM_038534086.1	protein_coding	2	c.226+358C>T		-1	-1	-1	-1	-1	-1	0
chr4	20067431	G	A	PASS	0/1	0/1	1/1	1/1	intron_variant	MODIFIER	HERC4	HERC4	transcript	XM_038534087.1	protein_coding	2	c.226+358C>T		-1	-1	-1	-1	-1	-1	0
chr4	20067431	G	A	PASS	0/1	0/1	1/1	1/1	intron_variant	MODIFIER	HERC4	HERC4	transcript	XM_038534088.1	protein_coding	2	c.226+358C>T		-1	-1	-1	-1	-1	-1	0
chr4	20067431	G	A	PASS	0/1	0/1	1/1	1/1	intron_variant	MODIFIER	HERC4	HERC4	transcript	XM_038534089.1	protein_coding	2	c.226+358C>T		-1	-1	-1	-1	-1	-1	0
chr4	20067431	G	A	PASS	0/1	0/1	1/1	1/1	intron_variant	MODIFIER	HERC4	HERC4	transcript	XM_038534093.1	protein_coding	2	c.-119+358C>T		-1	-1	-1	-1	-1	-1	0
chr4	20067431	G	A	PASS	0/1	0/1	1/1	1/1	intron_variant	MODIFIER	HERC4	HERC4	transcript	XM_038534091.1	protein_coding	2	c.226+358C>T		-1	-1	-1	-1	-1	-1	0
chr4	20486309	G	A	PASS	0/1	0/1	1/1	1/1	intron_variant	MODIFIER	TET1	TET1	transcript	XM_038534146.1	protein_coding	1	c.-122-604G>A		-1	-1	-1	-1	-1	-1	0
chr4	24657175	C	T	PASS	0/1	0/1	1/1	1/1	intron_variant	MODIFIER	CFAP70	CFAP70	transcript	XM_038534316.1	protein_coding	2	c.63+117G>A		-1	-1	-1	-1	-1	-1	0
chr4	24657175	C	T	PASS	0/1	0/1	1/1	1/1	intron_variant	MODIFIER	CFAP70	CFAP70	transcript	XM_038534324.1	protein_coding	1	c.-6+117G>A		-1	-1	-1	-1	-1	-1	0
chr4	24657175	C	T	PASS	0/1	0/1	1/1	1/1	intron_variant	MODIFIER	CFAP70	CFAP70	transcript	XM_038534325.1	protein_coding	1	c.-6+2618G>A		-1	-1	-1	-1	-1	-1	0
chr4	24657175	C	T	PASS	0/1	0/1	1/1	1/1	intron_variant	MODIFIER	CFAP70	CFAP70	transcript	XM_038534318.1	protein_coding	3	c.63+117G>A		-1	-1	-1	-1	-1	-1	0
chr4	24657175	C	T	PASS	0/1	0/1	1/1	1/1	intron_variant	MODIFIER	CFAP70	CFAP70	transcript	XM_038534319.1	protein_coding	2	c.63+117G>A		-1	-1	-1	-1	-1	-1	0
chr4	24657175	C	T	PASS	0/1	0/1	1/1	1/1	intron_variant	MODIFIER	CFAP70	CFAP70	transcript	XM_038534320.1	protein_coding	2	c.63+117G>A		-1	-1	-1	-1	-1	-1	0
chr4	24657175	C	T	PASS	0/1	0/1	1/1	1/1	intron_variant	MODIFIER	CFAP70	CFAP70	transcript	XM_038534321.1	protein_coding	2	c.63+117G>A		-1	-1	-1	-1	-1	-1	0
chr4	24657175	C	T	PASS	0/1	0/1	1/1	1/1	intron_variant	MODIFIER	CFAP70	CFAP70	transcript	XM_038534322.1	protein_coding	2	c.63+117G>A		-1	-1	-1	-1	-1	-1	0
chr4	24657175	C	T	PASS	0/1	0/1	1/1	1/1	intron_variant	MODIFIER	CFAP70	CFAP70	transcript	XM_038534323.1	protein_coding	2	c.63+117G>A		-1	-1	-1	-1	-1	-1	0
chr4	24657175	C	T	PASS	0/1	0/1	1/1	1/1	intron_variant	MODIFIER	CFAP70	CFAP70	transcript	XM_038534317.1	protein_coding	2	c.63+117G>A		-1	-1	-1	-1	-1	-1	0
chr4	29217774	GC	G	PASS	0/1	0/1	1/1	1/1	intergenic_region	MODIFIER	LOC102155025-LOC119871628	LOC102155025-LOC119871628	intergenic_region	LOC102155025-LOC119871628		-1	n.29217775delC		-1	-1	-1	-1	-1	-1	0
chr4	31288587	G	A	PASS	0/1	0/1	1/1	1/1	intergenic_region	MODIFIER	LOC119871722-LOC119871492	LOC119871722-LOC119871492	intergenic_region	LOC119871722-LOC119871492		-1	n.31288587G>A		-1	-1	-1	-1	-1	-1	0
chr4	32048267	C	T	PASS	0/1	0/1	1/1	1/1	intron_variant	MODIFIER	NRG3	NRG3	transcript	XM_038534491.1	protein_coding	2	c.972-138541C>T		-1	-1	-1	-1	-1	-1	0
chr4	32048267	C	T	PASS	0/1	0/1	1/1	1/1	intron_variant	MODIFIER	NRG3	NRG3	transcript	XM_038534492.1	protein_coding	2	c.972-138541C>T		-1	-1	-1	-1	-1	-1	0
chr4	32048267	C	T	PASS	0/1	0/1	1/1	1/1	intron_variant	MODIFIER	NRG3	NRG3	transcript	XM_038534493.1	protein_coding	2	c.972-138541C>T		-1	-1	-1	-1	-1	-1	0
chr4	32048267	C	T	PASS	0/1	0/1	1/1	1/1	intron_variant	MODIFIER	NRG3	NRG3	transcript	XM_038534494.1	protein_coding	2	c.972-138541C>T		-1	-1	-1	-1	-1	-1	0
chr4	32048267	C	T	PASS	0/1	0/1	1/1	1/1	intron_variant	MODIFIER	NRG3	NRG3	transcript	XM_038534495.1	protein_coding	2	c.972-138541C>T		-1	-1	-1	-1	-1	-1	0
chr4	32048267	C	T	PASS	0/1	0/1	1/1	1/1	intron_variant	MODIFIER	NRG3	NRG3	transcript	XM_038534496.1	protein_coding	2	c.972-138541C>T		-1	-1	-1	-1	-1	-1	0
chr4	32048267	C	T	PASS	0/1	0/1	1/1	1/1	intron_variant	MODIFIER	NRG3	NRG3	transcript	XM_038534497.1	protein_coding	2	c.972-138541C>T		-1	-1	-1	-1	-1	-1	0
chr4	32820534	A	T	VQSRTrancheSNP99.90to100.00	0/0	0/1	1/1	1/1	intergenic_region	MODIFIER	LOC100855666-LOC119871631	LOC100855666-LOC119871631	intergenic_region	LOC100855666-LOC119871631		-1	n.32820534A>T		-1	-1	-1	-1	-1	-1	0
chr4	36943081	G	T	PASS	0/1	0/1	1/1	1/1	missense_variant	MODERATE	RAB24	RAB24	transcript	XM_038534661.1	protein_coding	3	c.239G>T	p.Gly80Val	643	1337	239	636	80	211	0
chr4	36943081	G	T	PASS	0/1	0/1	1/1	1/1	missense_variant	MODERATE	RAB24	RAB24	transcript	XM_038534662.1	protein_coding	3	c.239G>T	p.Gly80Val	651	1162	239	624	80	207	0
chr4	36943081	G	T	PASS	0/1	0/1	1/1	1/1	missense_variant	MODERATE	RAB24	RAB24	transcript	XM_038534664.1	protein_coding	3	c.239G>T	p.Gly80Val	644	1131	239	600	80	199	0
chr4	36943081	G	T	PASS	0/1	0/1	1/1	1/1	missense_variant	MODERATE	RAB24	RAB24	transcript	XM_038534663.1	protein_coding	3	c.239G>T	p.Gly80Val	640	1310	239	612	80	203	0
chr4	36943081	G	T	PASS	0/1	0/1	1/1	1/1	upstream_gene_variant	MODIFIER	PRELID1	PRELID1	transcript	XM_038534659.1	protein_coding	-1	c.-1166C>A		-1	-1	-1	-1	-1	-1	981
chr4	36943081	G	T	PASS	0/1	0/1	1/1	1/1	upstream_gene_variant	MODIFIER	PRELID1	PRELID1	transcript	XM_038534660.1	protein_coding	-1	c.-1166C>A		-1	-1	-1	-1	-1	-1	976
chr4	36943081	G	T	PASS	0/1	0/1	1/1	1/1	downstream_gene_variant	MODIFIER	MXD3	MXD3	transcript	XM_038534654.1	protein_coding	-1	c.*5186G>T		-1	-1	-1	-1	-1	-1	4790
chr4	36943081	G	T	PASS	0/1	0/1	1/1	1/1	downstream_gene_variant	MODIFIER	NSD1	NSD1	transcript	XM_038534646.1	protein_coding	-1	c.*7054C>A		-1	-1	-1	-1	-1	-1	2270
chr4	36943081	G	T	PASS	0/1	0/1	1/1	1/1	downstream_gene_variant	MODIFIER	MXD3	MXD3	transcript	XM_038534655.1	protein_coding	-1	c.*5186G>T		-1	-1	-1	-1	-1	-1	4790
chr4	36943081	G	T	PASS	0/1	0/1	1/1	1/1	downstream_gene_variant	MODIFIER	MXD3	MXD3	transcript	XM_038534657.1	protein_coding	-1	c.*5186G>T		-1	-1	-1	-1	-1	-1	4790
chr4	36943081	G	T	PASS	0/1	0/1	1/1	1/1	downstream_gene_variant	MODIFIER	MXD3	MXD3	transcript	XM_038534656.1	protein_coding	-1	c.*5186G>T		-1	-1	-1	-1	-1	-1	4790
chr4	36943081	G	T	PASS	0/1	0/1	1/1	1/1	downstream_gene_variant	MODIFIER	MXD3	MXD3	transcript	XM_038534658.1	protein_coding	-1	c.*5186G>T		-1	-1	-1	-1	-1	-1	4790
chr4	36943081	G	T	PASS	0/1	0/1	1/1	1/1	downstream_gene_variant	MODIFIER	NSD1	NSD1	transcript	XM_038534652.1	protein_coding	-1	c.*7054C>A		-1	-1	-1	-1	-1	-1	2270
chr4	36943081	G	T	PASS	0/1	0/1	1/1	1/1	downstream_gene_variant	MODIFIER	NSD1	NSD1	transcript	XM_038534648.1	protein_coding	-1	c.*7054C>A		-1	-1	-1	-1	-1	-1	2270
chr4	36943081	G	T	PASS	0/1	0/1	1/1	1/1	downstream_gene_variant	MODIFIER	NSD1	NSD1	transcript	XM_038534651.1	protein_coding	-1	c.*7054C>A		-1	-1	-1	-1	-1	-1	2270
chr4	36943081	G	T	PASS	0/1	0/1	1/1	1/1	downstream_gene_variant	MODIFIER	NSD1	NSD1	transcript	XM_038534649.1	protein_coding	-1	c.*7054C>A		-1	-1	-1	-1	-1	-1	2270
chr4	36943081	G	T	PASS	0/1	0/1	1/1	1/1	downstream_gene_variant	MODIFIER	NSD1	NSD1	transcript	XM_038534653.1	protein_coding	-1	c.*7054C>A		-1	-1	-1	-1	-1	-1	2270
chr4	36943081	G	T	PASS	0/1	0/1	1/1	1/1	downstream_gene_variant	MODIFIER	NSD1	NSD1	transcript	XM_038534650.1	protein_coding	-1	c.*7054C>A		-1	-1	-1	-1	-1	-1	2270
chr4	36943081	G	T	PASS	0/1	0/1	1/1	1/1	downstream_gene_variant	MODIFIER	NSD1	NSD1	transcript	XM_038534647.1	protein_coding	-1	c.*7054C>A		-1	-1	-1	-1	-1	-1	2270
chr4	36943081	G	T	PASS	0/1	0/1	1/1	1/1	non_coding_transcript_exon_variant	MODIFIER	RAB24	RAB24	transcript	XR_005358119.1	pseudogene	3	n.651G>T		-1	-1	-1	-1	-1	-1	0
chr4	36943081	G	T	PASS	0/1	0/1	1/1	1/1	non_coding_transcript_exon_variant	MODIFIER	RAB24	RAB24	transcript	XR_005358120.1	pseudogene	3	n.644G>T		-1	-1	-1	-1	-1	-1	0
chr4	61946881	T	A	PASS	0/1	0/1	1/1	1/1	intron_variant	MODIFIER	HSPB3	HSPB3	transcript	XR_005358469.1	pseudogene	6	n.810+845A>T		-1	-1	-1	-1	-1	-1	0
chr4	61946881	T	A	PASS	0/1	0/1	1/1	1/1	intron_variant	MODIFIER	HSPB3	HSPB3	transcript	XR_005358468.1	pseudogene	6	n.810+845A>T		-1	-1	-1	-1	-1	-1	0
chr4	61946881	T	A	PASS	0/1	0/1	1/1	1/1	intron_variant	MODIFIER	HSPB3	HSPB3	transcript	XR_005358470.1	pseudogene	6	n.810+845A>T		-1	-1	-1	-1	-1	-1	0
chr4	61946881	T	A	PASS	0/1	0/1	1/1	1/1	intron_variant	MODIFIER	HSPB3	HSPB3	transcript	XR_005358471.1	pseudogene	6	n.810+845A>T		-1	-1	-1	-1	-1	-1	0
chr4	61946881	T	A	PASS	0/1	0/1	1/1	1/1	intron_variant	MODIFIER	HSPB3	HSPB3	transcript	XR_005358472.1	pseudogene	6	n.810+845A>T		-1	-1	-1	-1	-1	-1	0
chr4	61946881	T	A	PASS	0/1	0/1	1/1	1/1	intron_variant	MODIFIER	HSPB3	HSPB3	transcript	XR_005358473.1	pseudogene	6	n.810+845A>T		-1	-1	-1	-1	-1	-1	0
chr4	80175261	C	T	PASS	0/1	0/1	1/1	1/1	intron_variant	MODIFIER	CDH9	CDH9	transcript	XM_038533757.1	protein_coding	2	c.229-15783C>T		-1	-1	-1	-1	-1	-1	0
chr6	17647992	ATATTTTTTTGAATTTTTATTTTTTTTATTTTATTTTTTGTGTTATGGTTTTTTTTTTTTAAAGATTTTATTTATTTATTCATGATAGTCACAGAGAGAGAGAGAGAGAGGCAGAGACACAGGCAGAGGGAGAAGCAGGCTCCATGCACCGGGAGCCCGACGTGGGATCCGATCCCGGGTCTCCAGGATCGCGCCCGGGGCCAAAGGCAGGCGCCAAACCGCTGCGCCACCCAGGGATCCC	A	PASS	0/0	0/0	1/1	1/1	intergenic_region	MODIFIER	LOC479773-FBRS	LOC479773-FBRS	intergenic_region	LOC479773-FBRS		-1	n.17647993_17648232del		-1	-1	-1	-1	-1	-1	0
chr13	13438877	TTTTTTA	T	PASS	1/1	0/0	1/1	1/1	intron_variant	MODIFIER	CSMD3	CSMD3	transcript	XM_038555366.1	protein_coding	6	c.1030+10644_1030+10649delTAAAAA		-1	-1	-1	-1	-1	-1	0
chr13	13438877	TTTTTTA	T	PASS	1/1	0/0	1/1	1/1	intron_variant	MODIFIER	CSMD3	CSMD3	transcript	XM_038555367.1	protein_coding	6	c.1030+10644_1030+10649delTAAAAA		-1	-1	-1	-1	-1	-1	0
chr16	52071329	G	A	PASS	0/0	0/0	1/1	1/1	intron_variant	MODIFIER	LOC119874678_2	LOC119874678_2	transcript	XM_038560471.1	protein_coding	6	c.461+337G>A		-1	-1	-1	-1	-1	-1	0
chr17	37867608	G	A	PASS	1/1	0/0	1/1	1/1	intron_variant	MODIFIER	LOC608379	LOC608379	transcript	unassigned_transcript_588	protein_coding	2	c.344+152054G>A		-1	-1	-1	-1	-1	-1	0
chr17	39689171	T	TG	PASS	0/0	1/1	1/1	1/1	non_coding_transcript_exon_variant	MODIFIER	LOC119877131	LOC119877131	transcript	XR_005371879.1	pseudogene	1	n.8dupC		-1	-1	-1	-1	-1	-1	0
chr17	39689176	G	A	PASS	0/0	1/1	1/1	1/1	non_coding_transcript_exon_variant	MODIFIER	LOC119877131	LOC119877131	transcript	XR_005371879.1	pseudogene	1	n.4C>T		-1	-1	-1	-1	-1	-1	0
chr24	19958856	G	T	PASS	1/1	0/1	1/1	1/1	intron_variant	MODIFIER	LOC609513	LOC609513	transcript	XM_038571822.1	protein_coding	2	c.74-1172G>T		-1	-1	-1	-1	-1	-1	0
chr24	19958856	G	T	PASS	1/1	0/1	1/1	1/1	intron_variant	MODIFIER	LOC609513	LOC609513	transcript	XM_038571823.1	protein_coding	2	c.74-1172G>T		-1	-1	-1	-1	-1	-1	0
chr24	19958856	G	T	PASS	1/1	0/1	1/1	1/1	intron_variant	MODIFIER	LOC609513	LOC609513	transcript	XM_038571824.1	protein_coding	2	c.74-1172G>T		-1	-1	-1	-1	-1	-1	0
chr24	19958856	G	T	PASS	1/1	0/1	1/1	1/1	intron_variant	MODIFIER	LOC609513	LOC609513	transcript	XM_038571826.1	protein_coding	2	c.74-1172G>T		-1	-1	-1	-1	-1	-1	0
chrX	21595865	C	T	PASS	0/0	0/1	1/1	1/1	intron_variant	MODIFIER	LOC119868419_2	LOC119868419_2	transcript	XM_038587115.1	protein_coding	1	c.-136-14605C>T		-1	-1	-1	-1	-1	-1	0
chrX	21595865	C	T	PASS	0/0	0/1	1/1	1/1	intron_variant	MODIFIER	LOC119868421	LOC119868421	transcript	XM_038587118.1	protein_coding	1	c.-494-3014G>A		-1	-1	-1	-1	-1	-1	0
chrX	21595865	C	T	PASS	0/0	0/1	1/1	1/1	intron_variant	MODIFIER	LOC119868419_2	LOC119868419_2	transcript	XM_038587117.1	protein_coding	2	c.-136-14605C>T		-1	-1	-1	-1	-1	-1	0
chrX	21595865	C	T	PASS	0/0	0/1	1/1	1/1	intron_variant	MODIFIER	LOC119868419_2	LOC119868419_2	transcript	XM_038587116.1	protein_coding	1	c.-222-14605C>T		-1	-1	-1	-1	-1	-1	0
chrX	21595865	C	T	PASS	0/0	0/1	1/1	1/1	intron_variant	MODIFIER	LOC119868421	LOC119868421	transcript	XM_038587120.1	protein_coding	1	c.-385-3014G>A		-1	-1	-1	-1	-1	-1	0
chrX	21595865	C	T	PASS	0/0	0/1	1/1	1/1	intron_variant	MODIFIER	LOC119868421	LOC119868421	transcript	XM_038587121.1	protein_coding	1	c.-330-3014G>A		-1	-1	-1	-1	-1	-1	0
chrX	21595865	C	T	PASS	0/0	0/1	1/1	1/1	intron_variant	MODIFIER	LOC119868421	LOC119868421	transcript	XR_005386202.1	pseudogene	1	n.184-3014G>A		-1	-1	-1	-1	-1	-1	0
chrX	21595865	C	T	PASS	0/0	0/1	1/1	1/1	intron_variant	MODIFIER	LOC119868421	LOC119868421	transcript	XR_005386203.1	pseudogene	1	n.184-3014G>A		-1	-1	-1	-1	-1	-1	0
chrY_unplaced_NW_024010444.1	888633	C	A	PASS	1/1	0/0	1/1	1/1	intergenic_region	MODIFIER						-1			-1	-1	-1	-1	-1	-1	0
chrUn_JAAHUQ010000513v1	30414	TG	T	PASS	1/1	0/0	1/1	1/1	intergenic_region	MODIFIER						-1			-1	-1	-1	-1	-1	-1	0
chrUn_JAAHUQ010001146v1	87803	G	A	PASS	0/0	0/1	1/1	1/1	intergenic_region	MODIFIER						-1			-1	-1	-1	-1	-1	-1	0
chrUn_JAAHUQ010002058v1	15276	G	A	PASS	1/1	0/0	1/1	1/1	intergenic_region	MODIFIER						-1			-1	-1	-1	-1	-1	-1	0
chrUn_JAAHUQ010002739v1	7885	AG	A	PASS	0/0	0/0	1/1	1/1	intergenic_region	MODIFIER						-1			-1	-1	-1	-1	-1	-1	0
chrUn_JAAHUQ010002739v1	7887	AC	A	PASS	0/0	0/0	1/1	1/1	intergenic_region	MODIFIER						-1			-1	-1	-1	-1	-1	-1	0
chrUn_MU018709v1	521229	C	T	PASS	1/1	0/0	1/1	1/1	intergenic_region	MODIFIER						-1			-1	-1	-1	-1	-1	-1	0
chrUn_MU018723v1	39515	C	T	PASS	0/0	0/1	1/1	1/1	intergenic_region	MODIFIER						-1			-1	-1	-1	-1	-1	-1	0
